# Supplementary material for: iMLGAM: Integrated Machine Learning and Genetic Algorithm‐driven Multiomics analysis for pan‐cancer immunotherapy response prediction
Source: Imeta. 2025 Mar 8;4(2):e70011. doi: 10.1002/imt2.70011 (PMC11995183; doi:10.1002/imt2.70011)
Supplement: Supplementary file 2 — Table S1: List of bulk RNA sequencing (bulk RNA‐seq) immunotherapy datasets. Table S2: List of pan‐cancer transcriptomic datasets in TCGA. Table S3: List of Immune‐related genes. Table S4: List of Clustered Regularly Interspaced Short Palindromic Repeats (CRISPR) datasets. Table S5: List of key immune‐related gene pairs (IRGPs). Table S6: List of basic learners. [file IMT2-4-e70011-s001.xlsx]

## Sheet: S1
Table S1. List of key IRGPs.
Gene Pair ID	P value	AUC
ABCC4|CSF2RB	5.10763e-05	0.611855
ABCC4|CXCL10	0.000388111	0.607258
ABCC4|CXCL9	0.000800821	0.605
ABCC4|GZMB	6.81936e-06	0.620484
ABCC4|NR1D2	0.000167908	0.623065
ABCD1|ACVR1B	0.000231771	0.636048
ABCD1|AMPD2	4.23663e-05	0.634677
ABCD1|BASP1	9.69633e-05	0.60879
ABCD1|IFT80	0.000754433	0.635645
ABCD1|MIF	1.46712e-05	0.623065
ABCD1|NR2F1	7.83082e-06	0.630806
ABCD1|PLXNB1	0.000583857	0.602661
ABCD1|RPP38	0.000801264	0.611129
ABCD1|SRA1	2.24336e-05	0.636371
ABCD1|STX16	0.000186995	0.623952
ABCD1|TEX264	0.000863474	0.625484
ABCD1|THRA	0.000437297	0.608387
ABCG2|FCRLA	0.00098153	0.617581
ABHD3|AQP3	0.000962714	0.620565
ABHD3|GZMB	0.000224246	0.605161
ABT1|HIGD1A	0.000454494	0.634194
ABTB1|GZMH	0.000116507	0.605081
ABTB1|LCK	1.17817e-06	0.600565
ACAP1|GABARAP	0.000603763	0.60121
ACAP1|KDM4C	0.000217565	0.625726
ACKR3|GZMB	0.000118147	0.60379
ACO1|AQP3	0.000643618	0.617419
ACP5|AQP3	0.000419671	0.60129
ACP5|SORL1	0.000950057	0.609677
ACVR1B|BORA	0.000946348	0.606371
ACVR1B|BRIP1	2.53174e-06	0.623468
ACVR1B|CD83	0.000667678	0.623387
ACVR1B|CTLA4	4.08396e-08	0.607742
ACVR1B|CTSW	1.44815e-05	0.600081
ACVR1B|CXCL9	0.000275786	0.606694
ACVR1B|GZMB	2.02029e-06	0.627661
ACVR1B|GZMH	9.82854e-07	0.614758
ACVR1B|MYO7A	1.12091e-08	0.614597
ACVR1B|NEIL3	3.75829e-05	0.603468
ACVR1B|NFATC2IP	0.000190316	0.628306
ACVR1B|PRF1	4.22653e-07	0.602661
ACVR1B|STAT5A	2.28486e-05	0.634839
ACVR1B|WDHD1	0.000426728	0.600161
ACVR1C|FGFR3	5.88092e-05	0.613065
ACVR2A|DEFB1	0.000815482	0.602419
ACVR2B|FGFR3	0.000302366	0.602016
ACVRL1|CXCL9	3.44159e-05	0.616613
ACVRL1|GZMB	0.000114101	0.604113
ADA2|CXCL9	1.86685e-05	0.613629
ADAM28|CTLA4	0.000102814	0.602984
ADAM28|CXCL10	0.000662721	0.600403
ADAM28|CXCL9	0.000206107	0.615403
ADAM28|GZMB	3.10977e-06	0.640403
ADAM28|GZMH	3.34787e-05	0.622742
ADAM28|PRF1	4.15686e-05	0.606532
ADAM8|HIGD1A	0.000123006	0.621371
ADAMTS12|CXCL9	4.16266e-05	0.613952
ADAMTS12|GZMB	0.000412795	0.609355
ADCY1|F2RL1	0.000938847	0.618629
ADCY1|FGFR3	4.79174e-05	0.633468
ADCY1|HIGD1A	0.000954485	0.62621
ADCY1|PMEPA1	0.000711839	0.614516
ADCY1|SDC1	8.9562e-05	0.600323
ADGRE3|IFNG	0.000943425	0.609355
ADGRE3|KLRC2	3.62837e-06	0.611371
ADGRE5|CXCL10	9.33823e-06	0.613145
ADIPOR2|CSRP1	0.000150444	0.604355
ADIPOR2|CXCL9	2.00409e-06	0.604677
ADM2|IFNG	4.9099e-05	0.61871
ADM2|TNFSF18	0.0001842	0.615081
AGER|CXCL9	0.000233729	0.602097
AGRP|FGFR3	0.000662426	0.608387
AGT|CRTAM	0.000242775	0.602419
AGT|CXCR6	0.000681748	0.611129
AGT|TSHR	0.000478642	0.61371
AHCYL2|CXCL9	1.7972e-06	0.60621
AIF1|CXCL10	6.55486e-06	0.605081
AIM2|AQP3	0.000277162	0.621774
AIMP1|CXCL10	2.37834e-06	0.601774
AKNA|CD8A	0.000314806	0.605242
AKNA|CXCL10	0.00011204	0.609113
AKNA|CXCL9	7.44271e-07	0.635242
AKNA|GZMA	4.08816e-05	0.612903
AKNA|GZMB	0.000155004	0.615
AKT2|CD40	0.000205772	0.6175
AKT2|CXCL10	0.000190711	0.616452
AKT3|PRSS23	5.71376e-05	0.643306
ALCAM|GZMB	1.72452e-05	0.606048
ALDH1A2|PDE6C	0.000313059	0.627258
ALDH3A2|CXCL10	0.00015994	0.604194
ALDH3A2|CXCL9	4.04642e-06	0.609919
ALDH3A2|IGF2R	0.000667274	0.604758
AMH|FGFR3	0.000101923	0.603548
AMPD2|CXCL9	1.0171e-05	0.6175
AMPD2|EZH2	3.63523e-05	0.609032
AMPD2|FERMT3	3.64256e-05	0.611694
AMPD2|GZMB	1.76913e-05	0.612742
AMPD2|NUF2	0.000142497	0.605403
AMT|CTSW	0.000568308	0.615161
AMT|DYRK2	1.38223e-05	0.613468
AMT|FLT3	0.000614326	0.615
AMT|GPR18	0.00080081	0.636452
AMT|IFNG	0.000399381	0.611371
ANK1|F11R	4.49659e-05	0.620484
ANK1|TSHR	0.000729546	0.610968
APBB2|CD40	1.32659e-05	0.625565
APBB2|CD8A	0.00070454	0.605484
APBB2|CXCL10	0.000120737	0.615806
APBB2|CXCL9	2.05242e-05	0.625081
APBB2|FERMT3	0.000833322	0.615081
APBB2|GZMB	0.000347859	0.605565
APBB2|SLAMF7	6.11856e-05	0.601452
APLN|IFNG	1.26975e-05	0.603548
APLN|KLRC2	9.79165e-06	0.606774
APOBEC3A|FGA	0.000565953	0.613145
APOBEC3A|VNN3P	0.000233784	0.608871
APOBEC3C|PLXNB1	0.000130273	0.619194
APOBEC3F|FGFR2	0.000753684	0.620565
APOBEC3F|LIF	0.000940985	0.607097
APOBEC3F|NR2F1	0.000271159	0.610242
APOBEC3H|BMP2	0.000421352	0.608065
APOBEC3H|CMTM4	7.3512e-05	0.602097
APOBEC3H|F2RL1	8.7286e-06	0.6275
APOBEC3H|IL1RL2	0.00035026	0.617177
APOBEC3H|KCNJ15	0.000390486	0.624597
APOBEC3H|KCNK5	0.000260448	0.607661
APOBEC3H|PTH1R	1.10412e-05	0.602419
APOBEC3H|SLC16A7	1.71552e-05	0.611129
APOBEC3H|TG	0.000758735	0.608629
APOBEC3H|TNFRSF25	0.000167206	0.608548
APOL3|IFT80	3.42424e-05	0.61379
APOL3|STX16	1.00354e-07	0.610403
AQP3|ARHGAP10	7.50068e-05	0.608226
AQP3|ASF1A	0.00061446	0.630242
AQP3|ATL2	0.000536933	0.600726
AQP3|BATF	3.77682e-05	0.638548
AQP3|BORA	0.000186112	0.635726
AQP3|BRIP1	4.21444e-06	0.646532
AQP3|BTG3	0.00026037	0.618548
AQP3|BTK	0.000245075	0.612258
AQP3|C1GALT1C1	0.000231487	0.63871
AQP3|CACYBP	0.000169344	0.625887
AQP3|CASP3	0.000748597	0.626129
AQP3|CBL	9.51999e-05	0.631452
AQP3|CCNA2	3.27691e-05	0.644758
AQP3|CCNB1	5.5568e-05	0.635403
AQP3|CD2	0.000769522	0.612419
AQP3|CD40	0.000488511	0.600887
AQP3|CD79A	0.000775089	0.612823
AQP3|CD83	0.000142225	0.640968
AQP3|CD8A	0.000119803	0.626935
AQP3|CD96	1.0343e-05	0.632661
AQP3|CDC5L	0.000324128	0.629113
AQP3|CDC7	0.000609009	0.632177
AQP3|CENPF	5.59922e-05	0.639435
AQP3|CETN3	0.00017556	0.617097
AQP3|CHUK	0.000246673	0.611371
AQP3|CRLF3	1.28295e-05	0.632258
AQP3|CSF2RB	3.70787e-05	0.640887
AQP3|CTSW	0.000501535	0.6225
AQP3|CXCL10	8.84935e-05	0.630887
AQP3|CXCL13	1.50395e-06	0.645403
AQP3|CXCL9	4.01307e-06	0.647419
AQP3|CYLD	0.000241897	0.6025
AQP3|DCAF12	0.000311115	0.619919
AQP3|DDX55	0.000284466	0.61621
AQP3|DNAJB1	0.000145519	0.603065
AQP3|EXO1	9.6584e-05	0.638871
AQP3|EXOSC9	0.000249338	0.609274
AQP3|EZH2	0.000133777	0.629113
AQP3|FKBP4	0.000885308	0.609677
AQP3|GDE1	8.17036e-05	0.637661
AQP3|GM2A	0.000152645	0.629194
AQP3|GRB2	9.01822e-07	0.61121
AQP3|GZMB	3.33137e-06	0.647177
AQP3|GZMH	0.000694472	0.622823
AQP3|HELLS	0.000660555	0.613629
AQP3|HIVEP2	0.000593474	0.611613
AQP3|HK3	0.000291274	0.616935
AQP3|HPGD	0.000561513	0.610323
AQP3|HRAS	0.000147343	0.623629
AQP3|HSPA13	3.06064e-05	0.639597
AQP3|HSPA14	0.000702114	0.625242
AQP3|IDO1	0.000417567	0.606855
AQP3|IL10	0.000649712	0.608387
AQP3|IL2RG	9.47822e-05	0.621935
AQP3|INSR	2.45825e-06	0.602016
AQP3|ITGA4	0.000219429	0.609113
AQP3|ITM2A	0.00034418	0.615242
AQP3|JAK2	0.000658701	0.614919
AQP3|KDR	0.000237578	0.612661
AQP3|KIF11	6.56883e-06	0.652097
AQP3|KNTC1	0.000475964	0.603226
AQP3|LAG3	9.22305e-05	0.610403
AQP3|LAMP3	0.000790478	0.600161
AQP3|LMNB1	8.37062e-05	0.62629
AQP3|LRRC42	0.000337629	0.629355
AQP3|LYN	8.41597e-05	0.6125
AQP3|MAK	0.000570815	0.631855
AQP3|MARCO	0.000114909	0.622016
AQP3|MX2	0.000252759	0.613306
AQP3|MYO7A	0.000400373	0.614677
AQP3|NAA16	0.000653573	0.61879
AQP3|NECTIN2	0.000363208	0.61379
AQP3|NEIL3	1.7491e-05	0.633226
AQP3|NFATC3	0.000715784	0.603468
AQP3|NOL11	5.8224e-05	0.623065
AQP3|NPL	4.27044e-05	0.608952
AQP3|NR1D2	0.000792954	0.627097
AQP3|NRAS	3.07512e-06	0.655968
AQP3|NUDT9	7.66385e-05	0.634194
AQP3|NUF2	2.27035e-05	0.642581
AQP3|PLAU	0.000212385	0.620323
AQP3|PLEK	3.22786e-05	0.636935
AQP3|PNPLA6	1.0393e-05	0.604677
AQP3|PPP1R2	0.000176424	0.610887
AQP3|PPP3CA	0.000548078	0.604839
AQP3|PPP3CB	0.00087411	0.603065
AQP3|PPP4C	0.000247867	0.611048
AQP3|PRC1	3.60663e-05	0.634113
AQP3|PREP	0.000813029	0.615806
AQP3|PTK2B	0.000223857	0.608548
AQP3|RPA1	5.8204e-05	0.61879
AQP3|RPP38	0.00061455	0.622581
AQP3|SAMSN1	0.000459585	0.621532
AQP3|SELL	0.000113135	0.6275
AQP3|SEMA4A	0.000854581	0.606048
AQP3|SLAMF7	0.000226426	0.625968
AQP3|SLC26A6	0.000901489	0.616452
AQP3|SLC29A3	0.000572535	0.615887
AQP3|SLC35B3	9.85803e-05	0.632177
AQP3|SMAD2	1.23547e-06	0.606048
AQP3|SNRPD1	0.000983376	0.61129
AQP3|SYK	0.000988735	0.627903
AQP3|TGFB1	3.63235e-06	0.607581
AQP3|TIPARP	9.40164e-06	0.614516
AQP3|TRAF3	0.000907709	0.607177
AQP3|TXLNA	7.31482e-05	0.644032
AQP3|WDHD1	0.00024432	0.6325
AR|IFNG	0.000399633	0.601532
AR|TBX21	0.000234519	0.600323
ARG2|TSHR	0.000165368	0.60129
ARHGAP10|SEMA4B	0.00020203	0.608065
ARHGAP15|CXCL9	3.02821e-06	0.631935
ARHGAP15|GZMB	0.000139648	0.620242
ARHGAP25|CFLAR	4.72799e-05	0.619758
ARHGAP25|CXCL9	3.43872e-06	0.62871
ARHGAP25|EGFR	0.000230169	0.632823
ARHGAP25|GZMA	0.000182403	0.608065
ARHGAP25|GZMB	4.40046e-05	0.614758
ARHGAP25|IFT80	9.74644e-05	0.609758
ARHGAP25|RXRA	0.000936833	0.602258
ARHGAP8|GFAP	0.000299319	0.618387
ARHGAP8|IFNG	2.64927e-05	0.64129
ARHGAP8|KIR2DL3	0.000614372	0.621048
ARHGAP8|KIR2DS4	0.00090605	0.612177
ARHGAP8|KIR3DL1	4.48337e-05	0.628548
ARHGAP8|KLRC2	0.000150279	0.610242
ARHGAP8|KLRC3	0.000169583	0.615806
ARHGAP8|NCR1	0.000526009	0.610806
ARHGAP8|PDE6C	0.000174482	0.641048
ARHGAP8|TBX21	5.41684e-06	0.635645
ARHGAP8|VGF	0.000124606	0.645565
ARL1|CCDC88A	0.00061097	0.600242
ARL1|SH3KBP1	0.000136459	0.615565
ARRB1|CXCL9	2.79789e-05	0.606855
ASB2|F11R	0.000754222	0.616935
ASGR1|IFNG	3.00186e-05	0.61621
ASGR2|IFNG	7.79774e-06	0.623306
ATF2|CXCL10	8.87885e-06	0.606855
ATG7|CXCL10	0.000126856	0.611371
ATG7|CXCL9	5.59052e-05	0.613306
ATL2|CXCL9	2.8274e-05	0.604435
ATL2|EZH2	0.000163462	0.606694
ATL2|NUP107	0.000179191	0.600242
ATP10D|CXCL10	7.69405e-05	0.600161
AVPR2|SIAH1	0.000515447	0.612339
AXL|CXCL10	8.84769e-05	0.609194
AXL|CXCL9	1.81953e-05	0.608468
B3GALNT1|BST1	0.000499542	0.604435
B3GALNT1|GZMB	1.326e-05	0.614516
B3GALNT1|NUF2	0.000161337	0.600565
B3GALNT1|TSHR	5.34116e-05	0.604274
B3GALT2|GDPD5	0.000529526	0.607258
B3GALT2|HRH1	0.000875842	0.605968
B3GALT2|IL17RB	0.000902401	0.610806
BACH2|F11R	9.13482e-06	0.634839
BATF|RXRA	0.00058059	0.602177
BATF|SEMA4B	8.0154e-05	0.603629
BBS12|SIAH1	0.000317433	0.644113
BBS12|TNFRSF10D	0.000865632	0.630242
BCAT1|CTSW	0.000635199	0.606129
BCAT1|CXCL9	0.000908653	0.603629
BCL11A|IFNG	0.000209009	0.612984
BCL11A|KIR2DL4	7.27114e-05	0.612016
BCL11A|KLRC2	2.57667e-05	0.611774
BCL11A|NCR1	4.91291e-05	0.60129
BCL11A|PDCD1	5.68603e-05	0.617097
BCL11A|PDE6C	0.000897587	0.621452
BCL11A|TBX21	9.31934e-06	0.629274
BCL11A|TSHR	0.000887314	0.602984
BCL11A|XCL1	0.000864981	0.604032
BCL11B|F11R	0.000540306	0.616855
BCL11B|IFNG	1.77286e-05	0.622339
BCL2|IFNG	7.07632e-08	0.607258
BCL2L1|CTSW	0.000805409	0.629919
BCL2L1|CXCL10	0.000168255	0.619355
BCL2L1|CXCL13	2.89394e-05	0.618548
BCL2L1|DYRK2	2.08982e-05	0.641613
BCL2L1|FCN1	0.000944861	0.600081
BCL2L1|GZMB	2.6277e-05	0.644597
BCL2L1|LCK	0.000944414	0.610968
BCL2L1|MBP	0.00077124	0.622016
BCL2L1|PRF1	1.56962e-05	0.634677
BCL3|CTSW	1.57068e-06	0.607661
BCL3|CXCL9	4.80754e-06	0.623145
BCL3|GZMA	3.727e-05	0.606855
BCL3|GZMB	5.55544e-05	0.611452
BCL6|BRIP1	0.000708289	0.614032
BCL6|BTK	0.00051433	0.600161
BCL6|CXCL10	0.000918001	0.621694
BCL6|CXCL9	0.00044659	0.613306
BCL6|GZMB	2.47137e-05	0.611935
BCL6|NUF2	0.000538603	0.61629
BCL6|SYK	8.71719e-05	0.617984
BCL6|VAV1	0.000994188	0.600806
BCL6|WDHD1	0.000330895	0.62371
BECN1|CD40	7.89443e-05	0.606613
BECN1|CXCL10	0.000412198	0.61371
BECN1|CXCL9	1.65749e-05	0.616855
BECN1|EZH2	2.83729e-05	0.630081
BIRC3|CD8A	0.000195471	0.619113
BIRC3|CXCL9	8.6709e-05	0.625968
BIRC5|MIF	1.46712e-05	0.623065
BLNK|CXCL9	0.000103012	0.624113
BLVRB|CXCL10	2.00865e-05	0.605161
BLVRB|CXCL9	8.9234e-06	0.613306
BLVRB|GZMB	4.78854e-06	0.608226
BLVRB|STAT5A	0.000857874	0.608871
BMI1|CD8B	0.000469406	0.603226
BMI1|CXCR6	0.000648471	0.620887
BMI1|FASLG	0.00074504	0.603145
BMI1|FCRLA	0.000252942	0.635645
BMI1|IFNG	1.35965e-05	0.610323
BMI1|KLRC2	2.81561e-05	0.615968
BMI1|NCR1	4.527e-05	0.607903
BMI1|NKG7	0.000126953	0.612823
BMP1|CXCL10	8.75581e-05	0.600242
BMP1|CXCL9	5.02496e-06	0.612903
BMP2|CASQ1	0.000216458	0.601855
BMP2|CCL8	0.000405826	0.61871
BMP2|CCR5	0.000268343	0.607097
BMP2|CCR8	7.8074e-05	0.60621
BMP2|CD244	0.000497497	0.602419
BMP2|CD274	5.56293e-05	0.600081
BMP2|CD40LG	0.000289437	0.612177
BMP2|CRTAM	0.000127056	0.610323
BMP2|CXCL11	0.000679708	0.602258
BMP2|CXCR6	3.19653e-06	0.624516
BMP2|CYP27B1	0.000207246	0.605887
BMP2|CYSLTR1	2.29636e-05	0.601774
BMP2|FASLG	2.41267e-05	0.622339
BMP2|FLT3	0.000452523	0.605
BMP2|FOXP3	1.27668e-05	0.635565
BMP2|GMPR	0.000860601	0.610645
BMP2|GZMH	0.000810406	0.604516
BMP2|GZMM	6.34232e-05	0.612097
BMP2|IFNG	1.3852e-05	0.613871
BMP2|IL18RAP	6.36176e-06	0.605645
BMP2|IL21R	3.11273e-05	0.601129
BMP2|IL23A	0.000617856	0.610726
BMP2|KIR2DL4	7.94945e-06	0.607661
BMP2|LAG3	7.25192e-06	0.614274
BMP2|LTK	0.000100633	0.600806
BMP2|NCR1	1.1411e-06	0.609032
BMP2|NKG7	0.000165168	0.602097
BMP2|POLR2J2	3.92762e-05	0.623306
BMP2|RTKN2	0.000577781	0.616371
BMP2|SELE	9.29084e-07	0.61879
BMP2|SLAMF1	0.000133929	0.602984
BMP2|TBX21	3.5236e-08	0.632661
BMP2|TNF	0.000363288	0.621048
BMP2|TRAT1	2.46194e-05	0.61629
BMP2|TXK	1.90753e-06	0.602903
BMP2|UBASH3A	3.61434e-05	0.610565
BMP2|XCL1	1.4716e-06	0.629355
BMP2|XCL2	0.00046061	0.616532
BMP5|IFNG	0.000239389	0.611532
BMP6|TSHR	2.66728e-05	0.600403
BMP8A|F11R	0.000440309	0.6175
BMP8A|PIK3R3	0.000195987	0.610323
BMP8B|F11R	0.000613479	0.632016
BMP8B|GLS2	7.67803e-05	0.647581
BMP8B|TGFA	0.000365627	0.637903
BORA|ENTPD5	0.000150724	0.60879
BORA|RPP38	0.000639327	0.607016
BORA|SEMA4B	0.000161584	0.633145
BORA|TSC22D3	0.000980741	0.600887
BORA|ZNF528	2.92892e-05	0.620645
BPIFA2|CCL1	0.000405006	0.617581
BPIFA2|CRHR1	0.000632182	0.606129
BPIFA2|DEFB4A	0.000151726	0.626935
BPIFA2|FGF16	0.000989185	0.612581
BPIFA2|FGF21	0.000641582	0.621452
BPIFA2|FGF22	0.000449215	0.609194
BPIFA2|GH2	3.59889e-05	0.619032
BPIFA2|IFNL3	0.000850128	0.620726
BPIFA2|IL36A	7.97001e-05	0.621855
BPIFA2|IL36B	0.000274791	0.623629
BPIFA2|IL36RN	0.000228325	0.613226
BPIFA2|LALBA	0.00073013	0.620081
BPIFA2|MC2R	0.000327336	0.613468
BPIFA2|MCHR2	0.000279768	0.624919
BPIFA2|MPPED1	0.000878681	0.607661
BPIFA2|OPRD1	0.000172438	0.631532
BPIFA2|OPRK1	0.000993788	0.610806
BPIFA2|OPRM1	0.000495848	0.611613
BPIFA2|PPY	0.000384989	0.615242
BPIFA2|PRL	0.000638152	0.621855
BPIFA2|RETNLB	0.000557039	0.623306
BPIFA2|RXFP3	0.000472454	0.624194
BPIFA2|RXRG	0.000266364	0.611048
BRD8|CENPF	0.000187129	0.618952
BRD8|CXCL10	9.57741e-07	0.624435
BRIP1|CYTH1	0.000902286	0.604355
BRIP1|DGKH	0.000540812	0.607339
BRIP1|ENC1	2.86486e-05	0.6075
BRIP1|ISG20L2	0.000266514	0.601532
BRIP1|NR2C1	0.000876836	0.612258
BRIP1|PLXNB1	9.24628e-05	0.602339
BRIP1|RPP38	1.83414e-05	0.616371
BRIP1|RXRA	0.000861296	0.627258
BRIP1|SDC1	0.000342719	0.626774
BRIP1|SRA1	5.83063e-05	0.610403
BRIP1|UNC93B1	9.22517e-05	0.617177
BRIP1|ZNF528	0.00052616	0.607339
BST1|HIGD1A	9.57705e-06	0.646452
BST1|KITLG	0.000192441	0.631855
BST1|NR2F1	0.00038258	0.621694
BST1|RNF141	0.000202921	0.60629
BST1|STEAP4	0.000128738	0.618629
BST1|TIE1	0.000971531	0.602823
BST1|ZNF528	0.000356937	0.613065
BTC|NCR1	3.60137e-05	0.600484
BTC|TBX21	0.000573073	0.601532
BTG3|CXCL9	2.26127e-05	0.608145
BTK|CXCL9	0.00029923	0.605565
BTK|EGFR	0.000595888	0.622258
BTLA|F11R	7.52643e-05	0.625
BTLA|GPRC5C	8.35243e-05	0.613548
BTLA|IFNG	1.27616e-05	0.619194
BTN2A2|CFLAR	0.000592944	0.637419
BTN2A2|MICAL2	0.000944471	0.612419
BTN2A2|PLXNB1	0.000552606	0.606613
BTN3A2|CXCL10	2.12035e-06	0.609919
BTNL8|IFNG	4.57693e-06	0.628065
C1GALT1C1|THBD	0.000571392	0.611613
C1orf162|CXCL10	1.4084e-05	0.628065
C1orf162|CXCL9	0.000261334	0.604919
C1QB|DDX17	0.000561661	0.603145
C1QC|OGT	0.000914551	0.61379
C2CD4A|GH2	0.000729456	0.605
C2CD4A|LALBA	0.000669514	0.614839
C2CD4A|SLC6A4	0.000431961	0.601613
C3|STAT1	0.000351187	0.623387
C5AR1|GZMH	2.49191e-05	0.618548
C5AR1|LAG3	1.57937e-07	0.607177
C5AR1|TLR8	8.67667e-05	0.603952
C5AR1|TRAT1	4.24133e-07	0.60379
C5AR2|IFNG	1.43076e-07	0.643065
C5AR2|KIR2DL4	2.69091e-05	0.60121
C5AR2|TBX21	7.66744e-06	0.619355
C5AR2|TSHR	2.40426e-06	0.613548
C5AR2|XCL2	0.000597512	0.620161
C5orf15|CXCL10	9.24267e-06	0.60121
C5orf15|CXCL9	9.45005e-06	0.600565
CA2|CXCL10	8.39341e-05	0.615081
CA2|CXCL9	1.8544e-06	0.626532
CA2|GZMB	0.000171221	0.600887
CA2|IGF2R	0.000116905	0.606935
CA2|KNTC1	0.000323534	0.603145
CA2|PPP3CC	0.000578	0.616935
CA2|PQBP1	7.68077e-05	0.613065
CA2|PSMC4	0.00014099	0.60121
CA2|RAB1A	7.51886e-05	0.607581
CA2|RPA1	0.000154831	0.622016
CA2|SH3KBP1	0.000683457	0.611129
CALB2|FGA	0.000437881	0.602742
CALCRL|CXCL9	8.73939e-05	0.610161
CALCRL|GZMA	3.93872e-05	0.607097
CALCRL|IL12RB2	0.000117168	0.635968
CALCRL|LRRN3	0.000611071	0.621371
CALCRL|PRF1	7.73252e-07	0.602661
CAMLG|MIF	1.46712e-05	0.623065
CAPZA1|EMP3	0.000400274	0.610081
CARD11|GZMB	0.000440459	0.615242
CARD8|CXCL9	3.54751e-07	0.636774
CARD8|GZMB	0.000526564	0.604597
CASP3|CXCL9	4.76899e-06	0.611048
CASP5|SIAH1	0.000197293	0.601532
CASP8|CXCL10	0.000924981	0.605645
CASQ1|F11R	0.000240901	0.628387
CASQ1|F2RL1	4.76095e-05	0.605403
CAVIN2|CXCL11	0.000179502	0.603145
CAVIN2|LAG3	3.58091e-05	0.602016
CAVIN2|NKG7	2.567e-05	0.610968
CAVIN2|TRAT1	6.81611e-06	0.612984
CBL|GABARAP	0.000425446	0.606452
CBLC|CCL8	0.000507723	0.607258
CBLC|CXCL11	0.000606614	0.60371
CBX6|FCRLA	0.000397611	0.612339
CCL13|HIGD1A	0.000722749	0.603952
CCL2|CXCL10	0.000911921	0.609274
CCL2|CXCL9	1.22114e-05	0.610645
CCL8|KCNK5	0.000950068	0.605242
CCL8|PMEPA1	0.000723919	0.606855
CCL8|SDC1	0.000180728	0.605887
CCN3|F11R	0.000566555	0.621532
CCNA2|COX7A2L	1.92629e-05	0.606855
CCNA2|ENC1	0.000143047	0.604113
CCNA2|HIGD1A	0.000507869	0.605645
CCNA2|LGR4	0.000364151	0.614839
CCNA2|MPZL1	0.000155249	0.606935
CCNA2|NT5C	0.000735703	0.602903
CCNA2|PLXNB1	0.000397957	0.610806
CCNA2|RPP38	0.00013378	0.610081
CCNA2|SDC1	0.000276088	0.639516
CCNA2|TRIM27	0.000183421	0.605081
CCNA2|VAV2	0.000461532	0.623226
CCNB1|NOTCH3	0.000258386	0.619516
CCR2|GABARAP	0.00010166	0.601935
CCR2|MAOB	7.98079e-06	0.605161
CCR3|CRLF2	4.78063e-05	0.630161
CCR4|F2RL1	6.42295e-05	0.609597
CCR5|KCNJ15	0.000435619	0.622177
CCR5|PMEPA1	7.28482e-05	0.604919
CCR5|TNFRSF10D	9.62806e-05	0.616048
CCR7|F2RL1	3.22349e-05	0.619677
CCR7|GPRC5C	0.000196626	0.629274
CCR7|HIGD1A	0.000306828	0.626129
CCR7|KCNJ15	0.000135382	0.622177
CCR8|F2RL1	1.21112e-06	0.620726
CCRL2|NKG7	4.74279e-05	0.604274
CD109|KLF5	0.00063762	0.609113
CD14|CXCL10	1.40243e-06	0.610323
CD151|CENPF	0.000477718	0.613226
CD151|CXCL10	0.000214436	0.60379
CD151|CXCL9	4.84847e-06	0.604839
CD151|KNTC1	5.42262e-05	0.606855
CD151|PIK3CD	4.75178e-05	0.614839
CD1D|F11R	0.000182338	0.622419
CD2|CRIM1	0.000214375	0.605806
CD2|CXCL10	0.000263255	0.606855
CD2|IL1R1	2.21029e-07	0.635484
CD2|OSMR	1.0892e-05	0.626613
CD2|STX4	0.000596402	0.602258
CD226|IFNG	0.000152406	0.608548
CD226|PIK3R3	0.000304834	0.608952
CD226|TBX21	0.000288185	0.605726
CD244|F11R	0.000101237	0.61879
CD244|F2RL1	0.000119007	0.606935
CD244|GPRC5C	0.00065643	0.625645
CD244|KCNJ15	0.000433817	0.621129
CD244|SIAH1	3.79664e-05	0.610726
CD247|SIAH1	8.92904e-05	0.609032
CD247|TNFRSF10A	1.32384e-05	0.601613
CD27|PMEPA1	0.000240333	0.602823
CD274|CHST15	1.05378e-05	0.605887
CD274|F2RL1	0.000118736	0.609355
CD274|FLT4	5.92919e-05	0.619597
CD274|HIGD1A	0.00033119	0.626129
CD274|IL15RA	1.46365e-05	0.610484
CD274|IL1R2	0.000136862	0.611613
CD274|KDM4C	0.000936182	0.621613
CD274|KITLG	9.60834e-05	0.600565
CD274|MAOB	7.84887e-06	0.602419
CD274|PMEPA1	3.43638e-05	0.611532
CD274|RBMS3	2.15603e-07	0.612742
CD274|RORA	1.30573e-05	0.615726
CD274|SGMS1	1.21877e-07	0.6175
CD274|SH3TC1	1.28679e-08	0.619435
CD274|SIAH1	0.000189062	0.629919
CD274|ZNF22	0.00026037	0.607177
CD28|F11R	0.00038173	0.612581
CD300E|F11R	0.000548983	0.618306
CD300E|IFNG	3.40204e-05	0.616452
CD300E|TBX21	0.000106533	0.605484
CD302|CD8B	0.000394851	0.627823
CD302|CLEC4C	3.37855e-05	0.610806
CD302|CXCL11	9.28544e-05	0.608871
CD302|FASLG	0.000772891	0.608952
CD302|FOXP3	0.000438917	0.604516
CD302|IFNG	3.30431e-08	0.652097
CD302|KIR2DL4	1.2999e-05	0.620403
CD302|KLRC2	0.000114667	0.604758
CD302|KLRD1	0.000225238	0.600645
CD302|NCR1	2.45767e-07	0.629435
CD302|SH2D1A	0.000488696	0.608145
CD302|TBX21	7.71968e-06	0.634355
CD302|TIGIT	7.79504e-05	0.62121
CD302|TNFRSF9	3.76351e-06	0.625968
CD302|TNFSF4	0.00051173	0.623548
CD302|TSHR	9.25298e-06	0.650887
CD302|XCR1	2.96924e-05	0.61129
CD33|SIAH1	0.000915778	0.610323
CD37|CXCL9	4.97063e-06	0.617097
CD37|GABARAP	0.000215096	0.624919
CD38|CHST15	1.2359e-06	0.609435
CD3E|EGFR	0.000702359	0.614274
CD3G|CXCL9	0.000234125	0.609516
CD3G|HIGD1A	0.000170549	0.615806
CD3G|LIF	4.37806e-05	0.601613
CD4|CXCL9	0.000114443	0.604274
CD4|LIFR	0.000170187	0.605565
CD4|PLXNB1	5.88019e-05	0.603548
CD40|CKLF	0.000143841	0.611048
CD40|CRIM1	0.000843369	0.602903
CD40|CSRP1	4.92491e-06	0.61129
CD40|CXCL9	4.74821e-05	0.602419
CD40|CYTH1	1.5926e-05	0.628952
CD40|EGFR	0.000255286	0.634355
CD40|FCGRT	4.84023e-06	0.607823
CD40|FGFR1	0.000622844	0.606452
CD40|FOXP1	0.000233667	0.619355
CD40|IKBKB	6.14629e-05	0.605484
CD40|IL1R1	0.000649081	0.60621
CD40|PHC3	8.5718e-05	0.604113
CD40|PLXNB1	2.32647e-05	0.600403
CD40|PRSS23	0.000300158	0.611048
CD40|REPS1	0.000360091	0.611371
CD40LG|F11R	0.000285807	0.615403
CD40LG|F2RL1	0.000139442	0.614032
CD40LG|GPRC5C	0.000802204	0.620968
CD47|CXCL10	5.3434e-05	0.614274
CD47|CXCL9	2.52911e-05	0.603145
CD48|CXCL9	2.87751e-05	0.616694
CD48|IFT80	0.000489387	0.607742
CD55|CXCL10	7.97022e-05	0.600403
CD55|CXCL9	2.17781e-06	0.605887
CD6|NR2F1	9.36879e-05	0.60129
CD6|PMEPA1	7.29587e-06	0.605
CD6|SIAH1	0.000154755	0.620081
CD63|TPT1	0.000460698	0.625968
CD7|F11R	0.000166874	0.616694
CD7|IFNG	0.000217914	0.603145
CD7|KCNJ15	0.00014716	0.615565
CD7|NPR3	0.000522277	0.612419
CD70|F11R	0.00044508	0.617258
CD72|PMEPA1	0.000963696	0.605242
CD83|HIGD1A	7.93249e-05	0.635242
CD83|STX16	0.000319354	0.614839
CD84|PMEPA1	0.000583669	0.604113
CD86|CXCL9	1.80037e-05	0.612419
CD8A|CFLAR	0.000733779	0.613952
CD8A|CHST15	0.000125187	0.606855
CD8A|FCGRT	2.47408e-07	0.605887
CD8A|FOXP1	0.000824862	0.605887
CD8A|GLIPR1	8.31761e-06	0.609113
CD8A|IFT80	0.000103589	0.618468
CD8A|IGFBP5	1.00435e-05	0.614919
CD8A|IL18	2.94004e-05	0.621694
CD8A|IL32	5.33825e-05	0.634677
CD8A|LIF	4.83799e-06	0.616774
CD8A|LST1	7.1522e-07	0.635
CD8A|MICAL2	0.000484208	0.606532
CD8A|MRC2	1.00612e-06	0.603145
CD8A|MSRB1	6.83084e-05	0.611129
CD8A|PARVG	1.78037e-05	0.614194
CD8A|PLAUR	3.98578e-05	0.613952
CD8A|PLXNB1	2.10706e-05	0.606129
CD8A|PMEPA1	9.6818e-06	0.607097
CD8A|PRSS23	6.4978e-05	0.611371
CD8A|SDC1	0.000256845	0.614113
CD8A|SGMS1	0.000283058	0.602742
CD8A|SORL1	8.5302e-05	0.612661
CD8A|STING1	1.8298e-05	0.607258
CD8A|TGFB3	3.08601e-05	0.612581
CD8A|TLR2	1.56371e-06	0.604194
CD8A|TNFSF10	7.62854e-05	0.61379
CD8A|TSC22D3	5.38741e-05	0.617339
CD8A|ZCCHC2	5.47523e-06	0.608548
CD8B|COL23A1	0.00052414	0.603387
CD8B|F2RL1	8.1323e-05	0.609919
CD8B|HIGD1A	4.94605e-05	0.619919
CD8B|PIK3R3	0.000626563	0.61871
CD93|CTLA4	2.03358e-05	0.606048
CD93|GZMB	0.000763288	0.600081
CD93|GZMH	0.000643279	0.60121
CD96|EGFR	0.000596868	0.614758
CDC14A|CXCL10	2.49899e-06	0.61129
CDC14A|SEMA4B	0.000751153	0.609274
CDC25C|F2RL1	0.000929095	0.622419
CDC25C|SIAH1	1.77863e-05	0.646371
CDC7|SDC1	0.000660598	0.634194
CDHR1|IFNG	0.000480478	0.603548
CDK5|KITLG	0.000643393	0.622258
CDK5|MIF	1.46712e-05	0.623065
CDKN3|PRSS23	0.000145405	0.621694
CDKN3|SAV1	0.000150812	0.615161
CDNF|IFNG	4.71051e-06	0.60871
CENPF|FKBP4	3.90866e-05	0.621855
CENPF|LTBR	0.000761088	0.622581
CENPF|NEO1	0.000247048	0.605726
CENPF|RAI14	8.20939e-05	0.611452
CENPF|SKIC2	0.000502526	0.60629
CENPF|SP1	0.000691164	0.604839
CENPF|TMEM259	0.000619465	0.613065
CETN3|CXCL9	9.01954e-05	0.607419
CFHR3|KLRC2	1.54906e-06	0.615403
CFHR3|KLRC3	9.4685e-06	0.605403
CFHR3|PDE6C	0.000284886	0.629839
CFHR3|TRHR	0.000740003	0.604758
CFLAR|CLEC7A	0.000104047	0.602016
CFLAR|CSF2RB	0.000822275	0.614919
CFLAR|CXCL10	0.000352213	0.615403
CFLAR|CXCL13	8.23856e-06	0.605968
CFLAR|CXCL9	7.42231e-06	0.632258
CFLAR|GZMA	0.000156894	0.620806
CFLAR|GZMB	0.000649915	0.6125
CFLAR|ITGAL	7.33637e-05	0.604274
CFLAR|JAK2	0.000468772	0.604597
CFLAR|LRSAM1	0.00080902	0.607742
CFLAR|SLAMF7	4.31741e-06	0.608871
CFP|GPRC5C	0.000298636	0.622581
CH25H|GPRC5C	0.000286896	0.618871
CHI3L2|HIGD1A	6.49779e-06	0.627903
CHST12|F11R	0.000256229	0.631613
CHST15|CSF2RB	0.000124435	0.608548
CHST15|CTLA4	0.000777718	0.604194
CHST15|CXCL9	0.000223856	0.613871
CHST15|GZMB	3.25595e-05	0.629516
CHST15|GZMH	4.09963e-06	0.644677
CHST15|HSD11B1	2.77895e-05	0.608548
CHST15|LAG3	3.07238e-08	0.624435
CHST15|MYO7A	1.18699e-05	0.632177
CHST15|PRF1	1.42999e-05	0.614032
CHST15|TAGAP	0.000181605	0.613306
CHST15|TLR8	7.55644e-05	0.609758
CKLF|CLEC4A	0.000568261	0.612339
CKLF|CTSW	3.3673e-05	0.615645
CKLF|CXCL13	0.000567871	0.602016
CKLF|CXCL9	0.000307305	0.624677
CKLF|GZMA	3.5195e-05	0.6325
CKLF|IL18BP	0.000378933	0.605726
CKLF|KNTC1	0.000124541	0.605161
CKLF|MYO7A	0.000113487	0.600645
CKLF|PDCD1LG2	0.000270035	0.605403
CKLF|PIK3CG	0.000619118	0.609274
CKLF|PPARG	0.000207503	0.600806
CKLF|PRF1	1.926e-05	0.605806
CKLF|SELL	0.000303199	0.609758
CKLF|TLR7	3.2033e-05	0.604355
CKLF|TSHR	0.000126934	0.60371
CKLF|VAV1	0.000552822	0.611613
CLCF1|CXCR6	0.000691114	0.607258
CLCF1|FOXP3	0.000816568	0.612339
CLCF1|LAG3	1.41979e-06	0.611855
CLCF1|NKG7	4.50312e-05	0.603468
CLCF1|PHEX	0.000246861	0.600323
CLCF1|POLR2J2	0.00043059	0.60871
CLCF1|TBX21	7.38043e-06	0.605726
CLCF1|TRAT1	7.2934e-05	0.600565
CLDN4|KLRC2	0.000361118	0.617339
CLDN4|KLRC3	0.000206413	0.613468
CLEC1A|GPRC5C	0.000302732	0.624758
CLEC1A|HIGD1A	0.000307573	0.607258
CLEC1A|POLR2J2	0.000269141	0.602581
CLEC1A|TBX21	5.13483e-05	0.602742
CLEC4C|LGR6	0.000115922	0.613548
CLEC5A|TBX21	3.4082e-05	0.601532
CLEC7A|CXCL9	0.000106435	0.618952
CLEC7A|EGFR	0.000654448	0.620806
CLEC7A|IFT80	5.17944e-05	0.608548
CLECL1P|IFNG	0.000120365	0.609597
CLIC2|CXCL9	1.84834e-05	0.616452
CLIC2|HIGD1A	0.000285358	0.611129
CLIC2|TSC22D3	0.000153671	0.608468
CLTB|CXCL9	7.16877e-05	0.602016
CLUAP1|IL12RB2	0.000372446	0.627339
CLUAP1|NEIL3	7.88545e-06	0.612903
CMTM3|HNMT	0.000476988	0.616694
CMTM4|CTSW	1.76579e-05	0.609194
CMTM4|FOXP3	0.000487617	0.613145
CMTM4|GZMH	0.000243776	0.609435
CMTM4|KLRG1	0.000149043	0.60371
CMTM4|LAG3	4.09049e-06	0.601532
CMTM4|TLR8	0.000846655	0.602177
CMTM4|TSHR	0.000587116	0.607258
CNPY4|MIF	1.46712e-05	0.623065
COCH|GPRC5C	0.000241371	0.604919
COL23A1|IFNG	2.15464e-07	0.630645
COL23A1|TBX21	1.22828e-05	0.609355
COL23A1|TSHR	0.000620001	0.60129
COX7A2L|CXCL9	0.000173401	0.600968
COX7A2L|GZMB	1.10199e-05	0.613065
COX7A2L|PIK3CD	0.000486617	0.613145
CPM|CXCL9	0.000170885	0.611129
CPM|FCGR1A	0.000839859	0.608306
CPM|GZMB	0.000265224	0.612177
CREB1|CXCL9	6.87551e-06	0.614919
CREB1|GZMB	3.25868e-05	0.603548
CREBZF|CXCL9	3.59543e-05	0.609435
CREBZF|GZMB	2.50431e-06	0.614677
CRIM1|CXCL10	0.000193254	0.615968
CRIM1|CXCL9	9.77156e-08	0.633468
CRIM1|ITGA4	9.13154e-05	0.604113
CRISPLD2|CXCL9	5.16646e-05	0.61879
CRISPLD2|GZMB	6.31923e-05	0.620484
CRLF1|TNFSF4	5.61227e-05	0.609032
CRLF1|TSHR	6.94374e-05	0.600806
CRLF2|FCRL6	0.000236616	0.606774
CRLF2|GUCA2A	6.78018e-05	0.656935
CRLF2|TBX21	0.000218957	0.607742
CRLF3|CXCL10	4.97629e-05	0.613468
CRLF3|CXCL9	1.18822e-05	0.620645
CRTAM|F11R	0.000156289	0.621129
CRTAM|PLXNA4	3.53185e-05	0.605484
CRTC2|CXCL9	1.85746e-06	0.605
CRTC3|CXCL10	2.9374e-05	0.608065
CRTC3|CXCL9	9.7281e-06	0.609032
CRTC3|PRSS23	0.000401718	0.615968
CSF1|GZMH	8.28329e-06	0.619516
CSF1R|CXCL10	4.57761e-06	0.624516
CSF2RA|CSF3	1.46712e-05	0.623065
CSF2RA|CXCL9	2.08882e-05	0.655806
CSF2RA|CXCR3	1.46712e-05	0.623065
CSF2RA|CXCR5	1.46712e-05	0.623065
CSF2RA|DLEU7	1.46712e-05	0.623065
CSF2RA|EBI3	1.46712e-05	0.623065
CSF2RA|ENDOU	1.46712e-05	0.623065
CSF2RA|ESRRB	1.46712e-05	0.623065
CSF2RA|FCRL4	1.46712e-05	0.623065
CSF2RA|FGF17	1.46712e-05	0.623065
CSF2RA|FGF20	1.46712e-05	0.623065
CSF2RA|FGF22	1.46712e-05	0.623065
CSF2RA|FGF23	1.46712e-05	0.623065
CSF2RA|FSHR	1.46712e-05	0.623065
CSF2RA|GALR3	1.46712e-05	0.623065
CSF2RA|GNG7	1.46712e-05	0.623065
CSF2RA|GPR25	1.46712e-05	0.623065
CSF2RA|GZMA	0.00037124	0.648306
CSF2RA|IAPP	1.46712e-05	0.623065
CSF2RA|IFNG	1.46712e-05	0.623065
CSF2RA|IL12B	1.46712e-05	0.623065
CSF2RA|IL17B	1.46712e-05	0.623065
CSF2RA|IL19	1.46712e-05	0.623065
CSF2RA|IL26	1.46712e-05	0.623065
CSF2RA|IL27	1.46712e-05	0.623065
CSF2RA|KBTBD11	1.46712e-05	0.623065
CSF2RA|KLRC2	0.000520692	0.643226
CSF2RA|LAG3	0.000778531	0.641532
CSF2RA|LTA	1.46712e-05	0.623065
CSF2RA|MLNR	1.46712e-05	0.623065
CSF2RA|MMP25	1.46712e-05	0.623065
CSF2RA|MPL	1.46712e-05	0.623065
CSF2RA|NCR3	1.46712e-05	0.623065
CSF2RA|NRTN	1.46712e-05	0.623065
CSF2RA|P2RX5	1.46712e-05	0.623065
CSF2RA|PDE6C	1.46712e-05	0.623065
CSF2RA|PKD2L2	1.46712e-05	0.623065
CSF2RA|PSPN	1.46712e-05	0.623065
CSF2RA|PTGER1	1.46712e-05	0.623065
CSF2RA|RETNLB	1.46712e-05	0.623065
CSF2RA|RXFP3	1.46712e-05	0.623065
CSF2RA|SCT	1.46712e-05	0.623065
CSF2RA|SH2D6	1.46712e-05	0.623065
CSF2RA|SIT1	1.46712e-05	0.623065
CSF2RA|SPN	1.46712e-05	0.623065
CSF2RA|ST8SIA1	1.46712e-05	0.623065
CSF2RA|TAFA2	1.46712e-05	0.623065
CSF2RA|TAFA3	1.46712e-05	0.623065
CSF2RA|TBX21	1.46712e-05	0.623065
CSF2RA|TMIGD2	1.46712e-05	0.623065
CSF2RA|TNFRSF13C	1.46712e-05	0.623065
CSF2RA|TNFRSF4	1.46712e-05	0.623065
CSF2RA|TNFSF18	1.46712e-05	0.623065
CSF2RA|TREML1	1.46712e-05	0.623065
CSF2RA|TREML4	1.46712e-05	0.623065
CSF2RA|TRH	1.46712e-05	0.623065
CSF2RA|UTS2B	1.46712e-05	0.623065
CSF2RA|ZBTB32	1.46712e-05	0.623065
CSF2RB|EGFR	0.00024633	0.639113
CSF2RB|FOXP1	0.00017842	0.612258
CSF2RB|GABARAP	0.000215083	0.62379
CSF2RB|IL18	7.41158e-06	0.629113
CSF2RB|LST1	2.59021e-07	0.626532
CSF2RB|MAP3K8	6.29376e-05	0.621935
CSF2RB|PDGFC	0.000578813	0.614032
CSF2RB|PLXNB1	4.54911e-07	0.615242
CSF2RB|RXRA	0.00015834	0.631935
CSF2RB|SEMA4B	5.26001e-05	0.6325
CSF2RB|SMAD1	0.000847668	0.617823
CSF2RB|STING1	6.33832e-05	0.600968
CSF2RB|TGFB3	0.0004944	0.602742
CSF2RB|UNC93B1	9.74283e-05	0.612097
CSF3R|MYO7A	0.000145438	0.624032
CSF3R|PRF1	0.000123085	0.615968
CSF3R|STAT5A	0.000564998	0.620484
CSK|CXCL9	3.22928e-07	0.614839
CSNK2A2|CXCL10	2.05984e-05	0.627016
CSNK2A2|CXCL9	0.000268034	0.602016
CSRP1|CTNS	0.000634869	0.627016
CSRP1|CXCL10	4.40959e-06	0.621371
CSRP1|CXCL9	1.31596e-06	0.623629
CSRP1|EZH2	1.92264e-06	0.626694
CSRP1|GZMA	1.23707e-05	0.607661
CSRP1|GZMB	3.06693e-06	0.604032
CSRP1|IFIH1	3.77405e-05	0.603226
CSRP1|JAK2	0.000330796	0.602661
CSRP1|LRSAM1	0.000486673	0.611129
CSRP1|PLEK	1.79499e-06	0.619113
CSRP1|POMT1	6.2424e-06	0.625806
CSRP1|SH3KBP1	0.000348172	0.615403
CSRP1|STAT5A	0.000492096	0.622016
CSRP1|TBK1	0.000277729	0.606048
CSRP2|KLRC2	7.42441e-05	0.603065
CTBS|SIAH1	0.000121054	0.646452
CTLA4|ENTPD5	1.29875e-05	0.610323
CTLA4|F2RL1	2.81898e-05	0.619435
CTLA4|GEM	3.56153e-06	0.615081
CTLA4|GPRC5C	2.61567e-05	0.63129
CTLA4|HIGD1A	0.00037465	0.629839
CTLA4|IFT80	1.99356e-07	0.615645
CTLA4|KITLG	0.000265659	0.608468
CTLA4|LIF	0.000648608	0.606935
CTLA4|LIFR	2.02545e-05	0.607581
CTLA4|LRRC32	3.05242e-05	0.602258
CTLA4|NR2F1	0.000419315	0.610484
CTLA4|NR3C2	0.000124891	0.601532
CTLA4|PIK3IP1	1.55516e-06	0.619516
CTLA4|PMEPA1	5.5682e-05	0.611371
CTLA4|SEMA4D	0.000596231	0.603306
CTLA4|SETD7	0.000117838	0.601935
CTLA4|SGMS1	7.65221e-05	0.610806
CTLA4|SIAH1	0.000162228	0.634435
CTLA4|SOCS3	1.503e-05	0.603306
CTLA4|STEAP4	4.22205e-05	0.614597
CTLA4|TINAGL1	0.000190283	0.604758
CTLA4|ZNF528	2.03638e-06	0.610806
CTSL|IL6ST	0.000153503	0.61121
CTSW|DEFB1	0.000319253	0.616048
CTSW|ENTPD5	0.000218617	0.602581
CTSW|EPN2	5.02941e-05	0.613548
CTSW|F2RL1	0.000237366	0.608226
CTSW|FGFR3	0.000337711	0.60121
CTSW|GEM	0.000128571	0.605161
CTSW|GPRC5C	0.000149465	0.62871
CTSW|IL18	1.99535e-05	0.62
CTSW|ILDR1	0.000466741	0.605081
CTSW|KCNJ15	0.000574266	0.610081
CTSW|KITLG	1.64382e-06	0.638387
CTSW|KRAS	4.74347e-05	0.602984
CTSW|MSRB1	1.81341e-07	0.641048
CTSW|NR2F1	0.000388604	0.61871
CTSW|NR3C2	0.000287604	0.605726
CTSW|OSBPL10	8.5106e-05	0.604274
CTSW|PDGFA	1.00056e-05	0.619758
CTSW|PELO	2.84171e-05	0.604274
CTSW|PMEPA1	7.45139e-07	0.634435
CTSW|PPARA	4.97171e-06	0.609113
CTSW|PTH1R	2.93305e-05	0.600484
CTSW|RABEP2	6.24819e-05	0.605645
CTSW|RARG	4.94488e-07	0.6075
CTSW|RCSD1	0.000322541	0.614355
CTSW|RNF141	2.27545e-05	0.610806
CTSW|RXRA	2.70959e-05	0.627661
CTSW|SDC1	0.000133478	0.619355
CTSW|SETD7	0.000360169	0.609677
CTSW|SGMS1	0.000282916	0.619435
CTSW|SH3TC1	1.06163e-05	0.615645
CTSW|SIAH1	2.86123e-05	0.647016
CTSW|SIGIRR	2.90172e-05	0.621371
CTSW|STEAP4	7.12397e-05	0.615161
CTSW|STX16	1.05943e-05	0.603226
CTSW|SYTL1	0.000335157	0.616532
CTSW|TNFRSF10D	2.1859e-08	0.645484
CTSW|TNFRSF25	0.000331493	0.630565
CTSW|VDR	4.62828e-05	0.615484
CTSW|ZNF528	1.76296e-06	0.622903
CX3CR1|FASLG	0.000120356	0.606371
CX3CR1|PDE6C	1.98882e-05	0.635645
CXCL10|CYLD	0.000189197	0.614677
CXCL10|CYTH1	0.000174637	0.623952
CXCL10|DAXX	1.20037e-06	0.614113
CXCL10|DAZAP2	4.99826e-06	0.604597
CXCL10|DBNL	5.95961e-05	0.632339
CXCL10|DEPDC5	6.94916e-05	0.603629
CXCL10|DNAJB1	2.25092e-06	0.617581
CXCL10|EGFR	0.000155251	0.631855
CXCL10|EIF2AK2	8.47575e-05	0.606532
CXCL10|ELN	0.000963953	0.609194
CXCL10|ENTPD1	3.96865e-05	0.636694
CXCL10|EXOSC9	1.91355e-06	0.622823
CXCL10|FAM111A	0.000263034	0.607016
CXCL10|FCGR2A	0.000599126	0.609839
CXCL10|FCGRT	1.84105e-07	0.623548
CXCL10|FGFR1	0.000751231	0.60121
CXCL10|FOXP1	1.09505e-05	0.631452
CXCL10|FRYL	0.00031815	0.608871
CXCL10|GALC	1.73906e-05	0.615565
CXCL10|GMFG	0.000210403	0.608629
CXCL10|HIGD1A	0.000894656	0.600242
CXCL10|HIVEP2	7.83029e-05	0.607419
CXCL10|HNMT	2.83857e-06	0.613468
CXCL10|IFIH1	9.81402e-05	0.604677
CXCL10|IFNAR2	0.000376748	0.605968
CXCL10|IKBKB	7.07768e-05	0.616452
CXCL10|IL10RB	0.000422473	0.611774
CXCL10|IL13RA1	3.17469e-06	0.611935
CXCL10|IL18	1.27511e-05	0.619032
CXCL10|IL1R1	1.1353e-06	0.636129
CXCL10|IL32	0.000516262	0.611452
CXCL10|IL4R	0.000248209	0.622903
CXCL10|JAG2	7.31854e-05	0.614355
CXCL10|JAK2	5.91636e-06	0.611129
CXCL10|JUN	0.000108518	0.607097
CXCL10|KAT6A	1.73219e-05	0.607016
CXCL10|KITLG	0.00039783	0.610403
CXCL10|LCP2	6.22244e-05	0.611855
CXCL10|LGR4	0.000351498	0.601935
CXCL10|LIMS1	3.86833e-05	0.602419
CXCL10|LTBP1	0.000754442	0.606129
CXCL10|LTBP2	0.000472718	0.616532
CXCL10|LTBP4	0.000265681	0.600081
CXCL10|LTBR	0.000838548	0.601048
CXCL10|LYN	0.000226406	0.616371
CXCL10|MAF	0.000117284	0.605887
CXCL10|MAP3K8	0.00033156	0.620161
CXCL10|MAPK14	1.66914e-06	0.616452
CXCL10|MAPK3	0.00012735	0.604355
CXCL10|MS4A6A	0.000503173	0.610887
CXCL10|NFKB1	2.36857e-08	0.628548
CXCL10|NR2C1	5.09923e-05	0.618952
CXCL10|NR3C1	7.19459e-05	0.607177
CXCL10|NT5E	0.000188419	0.608548
CXCL10|OAS1	9.02743e-05	0.627097
CXCL10|OSMR	4.20936e-05	0.627339
CXCL10|PAK1	8.44601e-05	0.620403
CXCL10|PDCD6	0.000413928	0.617258
CXCL10|PDGFRB	0.000396721	0.606048
CXCL10|PHC3	0.000160008	0.607339
CXCL10|PHF10	5.02122e-05	0.607339
CXCL10|PIK3CA	1.52409e-05	0.60121
CXCL10|PIK3CB	5.15475e-05	0.606532
CXCL10|PLAU	0.000393186	0.602742
CXCL10|PLXNA3	0.00020456	0.614274
CXCL10|PML	0.000417429	0.604435
CXCL10|PPP1R2	1.30676e-05	0.612581
CXCL10|PPP2R5C	6.89664e-05	0.606855
CXCL10|PPP3CA	6.70156e-05	0.608306
CXCL10|PPP3CB	9.29767e-06	0.605242
CXCL10|PRSS23	0.000145035	0.617419
CXCL10|RAI14	1.37967e-06	0.617258
CXCL10|RALB	1.06889e-06	0.617903
CXCL10|RCOR3	9.55509e-05	0.605645
CXCL10|RELA	1.66048e-05	0.616774
CXCL10|REPS1	0.000696505	0.614355
CXCL10|RXRA	0.000319901	0.617097
CXCL10|SAV1	2.71862e-05	0.605968
CXCL10|SDC4	0.000423301	0.612258
CXCL10|SEC14L1	0.000421326	0.60379
CXCL10|SH3BP2	0.000297495	0.601855
CXCL10|SKIC2	2.72036e-05	0.603145
CXCL10|SLC25A12	9.89101e-05	0.60371
CXCL10|SMAD1	0.000194792	0.620645
CXCL10|SMAD4	0.000152862	0.606452
CXCL10|SP100	1.3435e-06	0.631855
CXCL10|STAB1	1.2271e-07	0.624516
CXCL10|STX4	0.000711162	0.613387
CXCL10|TANK	1.53405e-05	0.613468
CXCL10|TBK1	6.84652e-06	0.604677
CXCL10|TGFB1	0.000303071	0.605403
CXCL10|TGIF1	6.19735e-05	0.60371
CXCL10|THADA	0.000743578	0.602339
CXCL10|TK2	9.32262e-05	0.609677
CXCL10|TLR1	2.09768e-05	0.610565
CXCL10|TNFRSF10A	3.89742e-05	0.617661
CXCL10|TNFSF10	0.000189088	0.634435
CXCL10|TOX4	3.69463e-05	0.608548
CXCL10|TP53	6.23981e-05	0.602661
CXCL10|TRAF3	3.51531e-06	0.623387
CXCL10|TRAPPC9	0.000419168	0.600403
CXCL10|TRIM22	0.000192677	0.617984
CXCL10|TYK2	0.000174146	0.605
CXCL10|TYMP	0.000444152	0.606694
CXCL10|VAV2	0.00028916	0.60879
CXCL10|VCAM1	0.000235219	0.625242
CXCL10|ZNF609	8.62675e-05	0.601532
CXCL11|DAPK2	0.000140174	0.601855
CXCL11|F2RL1	8.71325e-05	0.615323
CXCL11|HIGD1A	0.000596646	0.614758
CXCL11|IL1RL1	0.000635285	0.600323
CXCL11|IL1RL2	0.0002642	0.608306
CXCL11|MGAM	0.000942247	0.604758
CXCL11|NR2F1	0.000159192	0.604355
CXCL11|PMEPA1	0.000153085	0.601694
CXCL11|TNFRSF12A	1.90836e-05	0.602339
CXCL11|TNFSF13	0.00021426	0.609839
CXCL13|EGFR	1.12673e-05	0.628065
CXCL13|GABARAP	0.000130218	0.610968
CXCL13|GPC4	7.58144e-05	0.601532
CXCL13|IFT80	5.7303e-06	0.613226
CXCL13|IL18	0.000105981	0.6025
CXCL13|JAG2	9.7246e-06	0.610968
CXCL13|KDM4C	4.94132e-05	0.63
CXCL13|RXRA	2.99004e-05	0.612419
CXCL13|SDC1	0.00020907	0.612419
CXCL13|SEMA4B	9.73639e-06	0.614839
CXCL13|TINAGL1	0.000199686	0.604355
CXCL13|TNFRSF10A	5.32954e-05	0.613306
CXCL16|GZMA	3.7179e-05	0.606452
CXCL16|GZMB	8.62964e-08	0.640323
CXCL16|IGSF6	4.89355e-05	0.612661
CXCL16|PRF1	5.20279e-08	0.607823
CXCL16|SLAMF7	4.61474e-06	0.601613
CXCL16|STAT5A	5.67782e-05	0.623306
CXCL2|KLRC2	3.656e-05	0.604194
CXCL3|IFNG	1.59259e-05	0.630806
CXCL6|KIR2DL4	0.000558267	0.611774
CXCL6|KLRC2	0.00039335	0.604194
CXCL9|CYLD	0.000363027	0.601613
CXCL9|CYTH1	0.000438957	0.612581
CXCL9|DAZAP2	3.74559e-08	0.608548
CXCL9|DBNL	0.00045732	0.613952
CXCL9|DCAF12	2.0352e-05	0.61121
CXCL9|DDX55	1.9715e-06	0.606935
CXCL9|DEPDC5	8.56553e-06	0.609758
CXCL9|DGKH	0.000117279	0.609194
CXCL9|DLC1	1.01694e-06	0.611774
CXCL9|DTNB	0.000658757	0.616532
CXCL9|ECD	8.28982e-06	0.600806
CXCL9|EDNRA	0.000141036	0.610484
CXCL9|EGFR	1.56016e-06	0.646855
CXCL9|ELMO2	6.32156e-05	0.600323
CXCL9|ELMOD3	0.000297616	0.604355
CXCL9|ELN	0.000527459	0.607339
CXCL9|ENTPD1	6.93143e-06	0.638629
CXCL9|ETS1	3.16257e-07	0.605565
CXCL9|EXOSC9	5.85454e-05	0.608952
CXCL9|FCGRT	8.32005e-07	0.616855
CXCL9|FGFR1	7.04053e-05	0.615726
CXCL9|FKBP4	6.23679e-06	0.606694
CXCL9|FLI1	5.12102e-06	0.626371
CXCL9|FOXP1	1.74142e-05	0.632581
CXCL9|FPR1	0.000292109	0.60129
CXCL9|FURIN	1.12937e-05	0.600806
CXCL9|FYN	2.59334e-06	0.607903
CXCL9|GABARAP	0.000972942	0.619274
CXCL9|GEM	0.000273341	0.605806
CXCL9|GFPT2	0.000111304	0.607984
CXCL9|GLIPR1	6.33629e-05	0.616613
CXCL9|GMFG	3.82664e-05	0.609113
CXCL9|GPR183	1.68909e-05	0.600161
CXCL9|HAVCR2	4.95608e-05	0.608306
CXCL9|HBEGF	5.37723e-05	0.609919
CXCL9|HCK	7.54733e-05	0.606452
CXCL9|HELLS	0.000277693	0.606935
CXCL9|HIGD1A	0.000953614	0.615242
CXCL9|HLA-DMB	1.11378e-06	0.643306
CXCL9|HNMT	0.000116729	0.601048
CXCL9|ICAM1	1.03556e-07	0.617419
CXCL9|ICAM2	3.75876e-05	0.618306
CXCL9|IFIH1	0.000171613	0.601048
CXCL9|IFNAR2	2.69004e-05	0.614435
CXCL9|IFT80	0.000414252	0.61379
CXCL9|IGF1R	1.09492e-06	0.600565
CXCL9|IGFBP5	6.21991e-05	0.609435
CXCL9|IL10RB	7.58538e-05	0.618065
CXCL9|IL13RA1	6.21282e-09	0.613548
CXCL9|IL15RA	7.59109e-05	0.618548
CXCL9|IL17RC	2.99449e-05	0.600081
CXCL9|IL18	3.0296e-06	0.638629
CXCL9|IL1R1	2.88464e-05	0.618548
CXCL9|IL2RA	2.44625e-05	0.612258
CXCL9|IL2RG	4.89536e-05	0.626048
CXCL9|IL32	3.3355e-05	0.632581
CXCL9|IL4R	9.32579e-05	0.615968
CXCL9|IL7R	0.000786507	0.614435
CXCL9|INSR	0.000987577	0.604919
CXCL9|IRF1	5.27531e-07	0.647097
CXCL9|ISG20L2	8.57104e-05	0.604355
CXCL9|ITGA9	8.40949e-06	0.604113
CXCL9|ITGAL	0.000903953	0.607823
CXCL9|ITK	0.000401482	0.611129
CXCL9|JAG2	0.000665545	0.609032
CXCL9|JUN	9.31388e-06	0.61121
CXCL9|JUND	7.96325e-07	0.607742
CXCL9|KANK2	5.24569e-05	0.603548
CXCL9|KAT6A	8.91563e-06	0.600806
CXCL9|KITLG	0.000274523	0.62129
CXCL9|KLF5	3.29526e-05	0.61871
CXCL9|LANCL1	1.4705e-05	0.602581
CXCL9|LGALS9	5.93744e-05	0.610403
CXCL9|LGR4	0.000185788	0.607984
CXCL9|LIFR	1.38756e-05	0.625645
CXCL9|LILRB2	8.1632e-05	0.609274
CXCL9|LIMS1	3.48561e-05	0.601048
CXCL9|LMBR1	8.07349e-05	0.60621
CXCL9|LRRC32	8.34449e-05	0.613226
CXCL9|LSP1	4.46463e-05	0.611935
CXCL9|LST1	2.02882e-05	0.625887
CXCL9|LTBP1	4.17431e-05	0.612581
CXCL9|LTBP2	0.000590765	0.604919
CXCL9|LTBP4	0.000269187	0.601532
CXCL9|LYN	0.000431689	0.603226
CXCL9|MAF	8.79245e-05	0.601129
CXCL9|MALT1	3.35076e-05	0.615323
CXCL9|MAP2K1	2.74453e-06	0.601452
CXCL9|MAP3K8	0.000212027	0.616452
CXCL9|MAPK14	5.56084e-06	0.609194
CXCL9|MAPK3	1.26317e-05	0.607339
CXCL9|ME1	1.90931e-05	0.61121
CXCL9|MEF2C	9.64002e-05	0.603387
CXCL9|MICA	3.76492e-05	0.600645
CXCL9|MICAL2	0.000395919	0.611613
CXCL9|MPZL1	4.25382e-06	0.616613
CXCL9|MRTFB	1.8354e-05	0.626935
CXCL9|MSR1	8.14289e-05	0.60371
CXCL9|NECTIN2	9.31344e-05	0.607177
CXCL9|NEDD4	6.82178e-05	0.611774
CXCL9|NEO1	4.37958e-07	0.612581
CXCL9|NFATC2	4.44274e-06	0.609194
CXCL9|NFKBIZ	5.77314e-06	0.609435
CXCL9|NR1H2	5.98762e-05	0.602258
CXCL9|NR2C1	3.31712e-05	0.621855
CXCL9|NR2C2	5.51788e-05	0.607661
CXCL9|NR2F1	7.07878e-05	0.613548
CXCL9|NR3C1	3.07571e-06	0.600645
CXCL9|NR3C2	0.000281495	0.603629
CXCL9|NRP1	0.00071512	0.601935
CXCL9|NT5C	0.000191803	0.604194
CXCL9|NUCB2	0.000469762	0.613306
CXCL9|NUP107	1.57007e-05	0.60121
CXCL9|OAS1	5.55817e-05	0.624919
CXCL9|OGFR	1.89521e-06	0.613226
CXCL9|OSBPL10	0.000498074	0.600887
CXCL9|OSMR	5.57305e-05	0.605726
CXCL9|PARVG	8.66545e-05	0.617823
CXCL9|PDCD6	0.000297361	0.607339
CXCL9|PDGFC	1.99638e-06	0.638871
CXCL9|PDGFRA	0.00014126	0.602823
CXCL9|PDK1	0.000522832	0.605081
CXCL9|PHF10	4.0278e-06	0.613871
CXCL9|PILRA	8.56812e-06	0.61121
CXCL9|PLA2G6	3.90894e-05	0.614839
CXCL9|PLAAT4	0.000185039	0.604355
CXCL9|PLAU	7.86404e-05	0.609597
CXCL9|PLAUR	1.82267e-05	0.629758
CXCL9|PLCG2	0.0001277	0.620403
CXCL9|PLEK	4.9779e-05	0.600806
CXCL9|PLXNA3	0.000988778	0.605726
CXCL9|PLXNB1	8.343e-06	0.618629
CXCL9|PMEPA1	0.000250586	0.603629
CXCL9|PML	1.98438e-05	0.620403
CXCL9|PPFIBP2	1.4134e-05	0.620403
CXCL9|PPP1R2	1.35922e-05	0.611129
CXCL9|PPP2R5C	9.56525e-05	0.600887
CXCL9|PRDX2	8.83436e-05	0.607016
CXCL9|PRSS23	1.01227e-05	0.622661
CXCL9|RALB	2.48601e-07	0.619032
CXCL9|RARA	2.12745e-05	0.606371
CXCL9|RASGRP1	0.000671699	0.60121
CXCL9|RELA	3.11701e-06	0.618629
CXCL9|REPS1	8.83335e-05	0.618871
CXCL9|ROBO1	1.54137e-06	0.612742
CXCL9|RXRA	1.96634e-05	0.63371
CXCL9|SAMSN1	0.000186658	0.607823
CXCL9|SAV1	3.13735e-06	0.620645
CXCL9|SDC4	0.000477644	0.601371
CXCL9|SEC14L1	0.00040048	0.601694
CXCL9|SEMA3F	0.000465856	0.61121
CXCL9|SEMA4B	0.000113895	0.625484
CXCL9|SEMA4D	0.000329178	0.622016
CXCL9|SETD7	7.83967e-05	0.612097
CXCL9|SGCB	4.3644e-06	0.612742
CXCL9|SGMS1	9.22612e-05	0.619274
CXCL9|SH3BP2	3.95094e-05	0.610565
CXCL9|SH3TC1	2.67814e-05	0.611774
CXCL9|SIAH1	0.00047377	0.618226
CXCL9|SIGLEC10	0.000109671	0.617823
CXCL9|SLA	6.19073e-05	0.619032
CXCL9|SLC15A3	0.000319972	0.615968
CXCL9|SLC7A6	2.81415e-05	0.610161
CXCL9|SLIT2	1.1451e-06	0.620484
CXCL9|SMAD1	1.39063e-05	0.631774
CXCL9|SMAD4	0.000129754	0.604677
CXCL9|SORL1	0.000371482	0.612097
CXCL9|SP100	5.00235e-05	0.600887
CXCL9|SRA1	7.55086e-05	0.606532
CXCL9|SRSF10	2.43884e-05	0.612016
CXCL9|STING1	8.39431e-06	0.624194
CXCL9|STX16	0.000160153	0.601048
CXCL9|TBC1D5	5.95083e-05	0.603226
CXCL9|TBCD	1.29836e-05	0.608387
CXCL9|TBK1	1.35928e-05	0.602742
CXCL9|TCF7L2	7.60226e-07	0.623468
CXCL9|TEK	0.000159718	0.601371
CXCL9|TEX264	0.000230506	0.600887
CXCL9|TGFB1	2.3596e-05	0.607823
CXCL9|TGFB3	2.30892e-06	0.634194
CXCL9|TGIF1	1.09329e-05	0.603145
CXCL9|THADA	0.000154704	0.601855
CXCL9|THUMPD1	0.000181895	0.604839
CXCL9|TINAGL1	0.000915693	0.612419
CXCL9|TK2	8.6737e-05	0.613226
CXCL9|TLR1	1.46577e-06	0.626694
CXCL9|TLR2	3.43845e-06	0.619274
CXCL9|TLR3	0.000989983	0.600403
CXCL9|TNFSF10	2.98499e-06	0.640161
CXCL9|TP53	8.46288e-06	0.602258
CXCL9|TRAF3	7.1958e-05	0.60621
CXCL9|TRIM22	4.55398e-05	0.616452
CXCL9|TSC22D3	0.000709098	0.607258
CXCL9|UNC93B1	2.47072e-05	0.617903
CXCL9|VAV1	0.000111981	0.61
CXCL9|VAV2	2.32203e-05	0.622339
CXCL9|VAV3	3.52494e-05	0.613065
CXCL9|VCAM1	8.01117e-05	0.619677
CXCL9|VEGFB	2.05853e-09	0.602984
CXCL9|ZCCHC2	1.24135e-06	0.627984
CXCL9|ZNF528	6.72541e-05	0.608387
CXCL9|ZNF609	2.49876e-05	0.605484
CXCR2|IFNG	0.000188166	0.604597
CXCR2|KLRC2	3.21853e-05	0.602339
CXCR3|F11R	4.00522e-05	0.629516
CXCR3|FGFR3	0.000696256	0.604113
CXCR3|GPRC5C	0.000329555	0.619194
CXCR3|LTC4S	2.39628e-05	0.650081
CXCR3|PIK3R3	0.00079574	0.605161
CXCR5|MIF	6.0583e-05	0.600968
CXCR6|F11R	0.000197958	0.614194
CXCR6|F2RL1	0.000378785	0.613871
CXCR6|FEZ1	0.000150249	0.603871
CXCR6|GABARAP	0.000154617	0.609597
CXCR6|GPRC5C	0.000918299	0.635161
CXCR6|ICAM2	0.000101492	0.644919
CXCR6|KCNJ15	0.000929001	0.625
CXCR6|KITLG	9.44209e-05	0.607581
CXCR6|KLF9	2.80871e-06	0.604113
CXCR6|MAOB	0.00052551	0.602419
CXCR6|NR2F1	0.000512462	0.618548
CXCR6|PIK3R3	0.000856739	0.611452
CXCR6|PMEPA1	0.000582005	0.620403
CXCR6|PTH1R	5.99537e-06	0.626613
CXCR6|RBMS3	1.37207e-05	0.616694
CXCR6|RORA	6.52783e-05	0.634516
CXCR6|SH3TC1	1.78228e-05	0.602984
CXCR6|SIAH1	0.000703794	0.633226
CXCR6|STEAP4	0.000382773	0.616532
CXCR6|THRB	0.000535978	0.612823
CXCR6|TNFRSF10D	4.21347e-05	0.624516
CXCR6|VSIR	0.000955808	0.605081
CYLD|GABARAP	0.000922241	0.606613
CYSLTR2|F11R	0.000139121	0.624597
CYTH1|EZH2	0.000202194	0.634839
CYTH1|LRSAM1	0.000493461	0.628952
DAPK2|HIGD1A	8.44868e-05	0.602339
DAPK2|IFNG	1.7944e-06	0.635242
DAPK2|NCR1	0.000271186	0.600081
DAPK2|TBX21	0.000317752	0.619839
DARS1|SMC3	0.000236103	0.624839
DAZAP2|RPA1	0.000220299	0.614274
DBNL|EZH2	9.69677e-06	0.646855
DBNL|TNFAIP3	0.000255074	0.605403
DCAF12|EZH2	3.43663e-05	0.607339
DCAF12|PIK3CD	0.000703545	0.621048
DCK|NR2F1	0.000686061	0.611129
DDX55|PRSS23	0.000473289	0.607984
DDX55|RCOR3	0.000980067	0.604677
DEFB1|GAB3	0.000297033	0.611129
DEFB1|GZMK	0.000653371	0.607661
DEFB1|IFNG	1.88057e-05	0.62871
DEFB1|MMD	0.000320067	0.611129
DEFB1|NCR1	0.000603008	0.607903
DEFB1|NFATC2IP	0.000901895	0.60379
DEFB1|PDE6C	0.000932545	0.628065
DEFB1|POLR2J2	0.000829373	0.621452
DEFB1|SH2D1A	0.000331943	0.617177
DEFB1|TXK	0.000383702	0.610081
DGKH|GZMB	0.000421134	0.607742
DGKH|STAT5A	0.00033687	0.619758
DGKI|PDE6C	0.000307782	0.621129
DLC1|PIK3CD	0.000153648	0.6075
DNAJC12|FASLG	0.000102351	0.603306
DNAJC12|GZMM	0.000194422	0.608306
DNAJC12|IFNG	4.43491e-07	0.629274
DNAJC12|KIR2DL4	1.39095e-05	0.604194
DNAJC12|KLRC2	1.29343e-05	0.601532
DNAJC12|NCR1	2.19846e-07	0.611371
DNAJC12|NCR3	1.02169e-05	0.607661
DNAJC12|SIT1	0.000429639	0.602661
DNAJC12|TBX21	3.43152e-06	0.620968
DNAJC12|TNFSF4	0.000140557	0.615161
DNAJC12|TSHR	1.29372e-05	0.605484
DOC2B|EBI3	0.000227281	0.604839
DOC2B|FASLG	5.34972e-05	0.615161
DOC2B|GZMM	0.000376709	0.611048
DOC2B|IFNG	6.61957e-06	0.622258
DOC2B|KIR2DL4	3.50665e-05	0.608065
DOC2B|KLRC2	7.81645e-06	0.610806
DOC2B|KLRC3	1.10142e-05	0.606371
DOC2B|LTA	0.000247766	0.60129
DOC2B|NCR1	1.71075e-06	0.606774
DOC2B|PDE6C	0.000678197	0.630081
DOC2B|TBX21	0.000242174	0.604839
DOC2B|TSHR	0.000108407	0.603226
DOK5|PDE6C	0.000961362	0.605565
DTNB|EZH2	5.8137e-05	0.644839
DTNB|GZMA	2.91587e-05	0.623548
DTNB|GZMB	0.000210284	0.614919
DTNB|PRC1	0.000375493	0.630726
DTNB|RPA1	0.000887758	0.602097
DYRK2|HIGD1A	0.000963226	0.629113
DYRK2|NR2F1	0.000832288	0.618387
EBI3|F11R	2.28615e-05	0.627984
EBI3|NPR3	0.000793331	0.616694
EBI3|PIK3R3	0.000136648	0.612823
ECD|PIK3CD	0.00068358	0.609839
EDN1|GZMB	0.000540858	0.612984
EDNRA|GZMB	0.000231643	0.61379
EED|ZNF528	0.000468486	0.602258
EGFR|EXOSC9	0.000534224	0.624355
EGFR|EZH2	9.66223e-05	0.633145
EGFR|GZMB	1.00444e-05	0.637903
EGFR|HLA-DMB	0.00015462	0.61629
EGFR|IDO1	0.00013393	0.604516
EGFR|IL7R	0.000889344	0.607742
EGFR|IRF1	6.29673e-05	0.62379
EGFR|ITGAL	0.000106971	0.625645
EGFR|ITK	0.000920429	0.602339
EGFR|ITM2A	0.000842469	0.63379
EGFR|LRSAM1	0.000380689	0.633871
EGFR|MYO7A	0.000335	0.614597
EGFR|NR1D2	0.000405842	0.647258
EGFR|OAS1	0.000162413	0.62371
EGFR|PIK3CG	0.000698561	0.623871
EGFR|PLCG2	0.000635365	0.612097
EGFR|PPP3CA	0.000532096	0.631129
EGFR|RPA1	0.000512769	0.635
EGFR|SLAMF7	0.000420254	0.620081
ELAPOR1|IFNG	9.67108e-05	0.620565
ELAVL1|SEMA4B	0.000974281	0.627661
ELMO2|PIK3CD	8.04506e-05	0.630887
ELMOD3|GZMH	0.000168635	0.603952
ELMOD3|MYO7A	5.8925e-06	0.603145
ELN|GZMA	0.000222309	0.603306
ELN|GZMB	0.000541444	0.603468
ELN|PIK3CG	0.000112204	0.600565
EMP3|OSMR	0.000321952	0.611129
ENC1|GZMB	1.69058e-05	0.60371
ENDOU|FGFR3	0.000861041	0.600645
ENTPD5|GZMB	0.000613104	0.605
EPN2|GZMH	0.000614712	0.603629
EPN2|TSHR	1.2412e-05	0.608145
EPOR|SEMA4B	0.000710678	0.622419
ESCO2|F2RL1	0.000981849	0.614032
ESCO2|IL1RL2	0.000802871	0.608065
ESCO2|KCNJ15	0.000973886	0.608871
ESCO2|RXRA	3.78276e-06	0.613468
ESCO2|SIAH1	0.00012134	0.640726
ESCO2|TNFRSF10D	0.000402881	0.616855
ESR1|F11R	0.000219682	0.623306
ESR1|TBX21	1.57709e-05	0.612581
ESR1|TSHR	0.000687076	0.601935
ESR2|GPRC5C	0.000430194	0.610081
ESR2|HIGD1A	5.34773e-05	0.61129
ESRRG|IFNG	0.000105033	0.610161
EVI5|PLXNB1	0.00023289	0.604355
EXO1|LRRC42	9.80505e-05	0.602258
EXO1|MPZL1	0.000995594	0.604113
EXO1|PLXNB1	0.00035478	0.610565
EXO1|SEMA4B	0.000238808	0.636371
EXOC6|PLXNB1	0.000113344	0.606371
EZH2|KLF5	0.000890539	0.612984
EZH2|LGR4	0.000622742	0.605161
EZH2|NR2C1	0.000142292	0.618548
EZH2|NR2C2	3.60666e-05	0.602339
EZH2|PDCD6	0.000116736	0.622581
EZH2|PDGFRB	0.000786343	0.602097
EZH2|PLA2G6	0.000655694	0.600403
EZH2|PLXNB1	0.000157491	0.603871
EZH2|PRSS23	0.000468231	0.606855
EZH2|RELA	7.93425e-05	0.608952
EZH2|REPS1	8.49292e-05	0.634274
EZH2|SAV1	6.23131e-05	0.606129
EZH2|SH3BP2	2.14368e-05	0.611371
EZH2|SORL1	0.000971921	0.619919
EZH2|SRSF10	1.09385e-05	0.606694
F11R|F12	0.000235134	0.625323
F11R|FASLG	0.000101889	0.621855
F11R|FCRL3	0.000616588	0.600887
F11R|FCRL6	0.000801233	0.62129
F11R|FGF1	0.0009156	0.628548
F11R|FGF2	0.000443659	0.623226
F11R|FOSL1	0.000138713	0.612984
F11R|FOXP3	0.000134117	0.615887
F11R|FPR2	2.10987e-05	0.617903
F11R|GEMIN6	0.000438246	0.616855
F11R|GPR18	0.000121809	0.627581
F11R|GZMM	2.06088e-05	0.635081
F11R|HOXA1	1.85993e-05	0.629919
F11R|HSPA12B	0.000652409	0.617177
F11R|IDO2	3.99427e-05	0.615726
F11R|IFNG	3.67332e-07	0.641129
F11R|IL15	1.28393e-06	0.641048
F11R|IL17RD	0.000135825	0.633468
F11R|IL18RAP	3.56366e-05	0.618065
F11R|IL1A	0.000958165	0.623306
F11R|IL21R	6.66071e-05	0.610161
F11R|IL23A	0.000195837	0.632903
F11R|IL31RA	0.000300158	0.610484
F11R|IL34	0.000805409	0.623306
F11R|INKA2	0.000173109	0.631532
F11R|INSL3	0.000132125	0.622258
F11R|KIR2DL4	2.50299e-05	0.624919
F11R|KIR2DS4	0.000158028	0.606048
F11R|KIR3DL1	0.000954185	0.602903
F11R|KIR3DL2	6.68214e-06	0.615806
F11R|KLRC1	6.86308e-07	0.635081
F11R|KLRC2	1.4147e-08	0.655484
F11R|KLRC3	4.78262e-08	0.648145
F11R|KLRD1	0.000276424	0.622742
F11R|KRT86	4.9332e-05	0.622339
F11R|LAIR2	8.3746e-05	0.620565
F11R|LDLRAD4	0.000464531	0.617097
F11R|LRRN3	7.10231e-05	0.635081
F11R|LTA	2.04192e-06	0.636532
F11R|LTB4R	0.000410557	0.612016
F11R|MPO	2.03924e-05	0.620081
F11R|NCF1B	5.82827e-05	0.613226
F11R|NCR1	1.49804e-06	0.634516
F11R|NCR3	7.86205e-06	0.634919
F11R|NIBAN3	9.77993e-05	0.622177
F11R|NTRK1	0.000637671	0.624113
F11R|OXT	0.000737672	0.614113
F11R|PCSK1	0.000361509	0.629597
F11R|PDCD1	4.45098e-06	0.629274
F11R|PTGDR	0.000415006	0.615403
F11R|PTGER2	9.27668e-05	0.622016
F11R|PTGIR	0.000429303	0.615645
F11R|PTX3	0.000782284	0.621613
F11R|PVALB	3.41885e-05	0.607661
F11R|RNASE2	7.00688e-05	0.614435
F11R|RNF125	0.000971834	0.627016
F11R|SCG2	0.000969357	0.607984
F11R|SCN3A	0.000895571	0.616694
F11R|SEMA5B	0.00015136	0.624839
F11R|SH2D1A	0.000508564	0.609274
F11R|SIGLEC6	0.000128876	0.610645
F11R|SIGLEC8	8.94534e-06	0.628952
F11R|SIT1	0.000213464	0.626048
F11R|SPN	8.35976e-05	0.612016
F11R|SSTR2	0.000476079	0.625565
F11R|ST8SIA1	0.000260088	0.633226
F11R|STAC	0.000569452	0.603952
F11R|TBX21	1.36059e-05	0.634194
F11R|TBXA2R	0.000449545	0.61629
F11R|TG	2.34878e-05	0.608306
F11R|TIGIT	1.69355e-05	0.633871
F11R|TNFRSF17	0.000209633	0.608468
F11R|TNFRSF18	0.000273077	0.605887
F11R|TNFRSF4	8.37174e-05	0.6275
F11R|TNFRSF8	0.000144822	0.625968
F11R|TNFRSF9	1.82453e-05	0.629516
F11R|TNFSF11	0.000102099	0.613548
F11R|TNFSF4	4.62883e-06	0.641855
F11R|TNFSF8	0.000483914	0.619435
F11R|TRAT1	3.61458e-05	0.614355
F11R|TSHR	0.000263651	0.629435
F11R|TUBB3	0.000297741	0.602984
F11R|UCN	0.000535731	0.623548
F11R|XCL1	0.000947314	0.614839
F11R|XCL2	3.98832e-07	0.647823
F11R|XCR1	0.000145918	0.625887
F11R|ZBTB32	0.00071308	0.62879
F12|IFNG	0.000216476	0.601855
F2RL1|FASLG	4.05057e-06	0.629839
F2RL1|FCN1	0.000177291	0.61
F2RL1|FCRL6	3.8653e-05	0.615565
F2RL1|FLT3	1.69141e-05	0.61879
F2RL1|FOSL1	0.000344629	0.628145
F2RL1|FOXP3	0.000634733	0.62629
F2RL1|GZMH	0.000672195	0.612903
F2RL1|GZMM	9.40787e-06	0.621452
F2RL1|IFNG	1.1412e-05	0.612661
F2RL1|IL10	0.000252761	0.619597
F2RL1|IL21R	9.97678e-06	0.61
F2RL1|LAG3	0.000152222	0.609758
F2RL1|MMD	0.000289793	0.603306
F2RL1|NCR1	9.37095e-06	0.600081
F2RL1|P2RY10	2.32736e-05	0.60879
F2RL1|PDCD1	1.58519e-05	0.6125
F2RL1|PDPN	2.93439e-05	0.621935
F2RL1|POLR2J2	0.000468553	0.614435
F2RL1|PTGDR	4.50767e-06	0.609113
F2RL1|PTGER2	0.000366877	0.601613
F2RL1|RTKN2	0.000500541	0.622419
F2RL1|SELE	4.845e-05	0.605242
F2RL1|SEMA3A	0.000116135	0.604274
F2RL1|SEMA3G	0.000731201	0.603145
F2RL1|SEMA4F	0.000170541	0.627903
F2RL1|SEMA7A	0.000450142	0.623629
F2RL1|SLAMF1	7.13795e-05	0.61129
F2RL1|SLAMF6	0.000386487	0.604274
F2RL1|TBX21	3.57391e-05	0.609839
F2RL1|TLR8	0.000176632	0.621935
F2RL1|TNFRSF11A	6.36427e-05	0.617903
F2RL1|TNFSF4	0.000166955	0.616452
F2RL1|TNFSF8	0.000684925	0.605161
F2RL1|TOX	0.000854966	0.604032
F2RL1|TRAT1	1.17283e-06	0.629677
F2RL1|XCL1	2.49383e-05	0.617823
F2RL1|XCL2	0.000413167	0.615806
FASLG|IL7	1.39729e-05	0.602339
FASLG|PIK3R3	0.000367186	0.602016
FASLG|SLC16A7	6.91758e-05	0.608387
FASLG|TG	3.75496e-05	0.615887
FASLG|TPK1	0.000800967	0.603629
FCAR|KLRC2	8.95989e-07	0.601613
FCER1A|GMPR	0.000341565	0.600323
FCER1A|TSHR	7.787e-07	0.602823
FCER1G|IL6ST	0.000176267	0.615242
FCER1G|PTK2	0.000266851	0.619355
FCER1G|UQCRB	0.000874516	0.607016
FCGR1A|IGFBP5	0.000744411	0.600645
FCGR3B|KLRC2	4.51521e-05	0.607177
FCGRT|PIK3CD	0.000256262	0.624032
FCRL3|GPRC5C	0.000773448	0.601935
FCRL6|PIK3R3	0.00079614	0.613871
FCRLA|FGFRL1	0.000456939	0.621048
FCRLA|GPRC5C	0.000235469	0.639839
FCRLA|IL17RD	0.000977645	0.617419
FCRLA|MFAP3L	0.000964592	0.603387
FCRLA|SEMA4G	0.000991713	0.6225
FDX1|NR2F1	0.000208031	0.627339
FDX1|SEMA4B	0.000751431	0.614516
FERMT3|FOXP1	0.000923203	0.622742
FERMT3|IFT80	0.000272581	0.612661
FERMT3|IL1R1	0.000576125	0.612742
FERMT3|LIFR	0.000957184	0.600323
FERMT3|MPZL1	7.62566e-05	0.602177
FERMT3|NR2C1	0.000832702	0.608468
FERMT3|PLXNB1	0.00022682	0.603145
FERMT3|PPFIBP2	0.000357136	0.609758
FEZ1|LAG3	4.96054e-07	0.601048
FGA|IFNG	4.27674e-05	0.637177
FGA|IL27	0.000259747	0.640081
FGA|KCNH2	0.000938026	0.610081
FGA|KIR2DL3	0.000872709	0.626613
FGA|KIR3DL1	0.000805041	0.628306
FGA|KIR3DL2	0.000324342	0.622823
FGA|KLRC3	0.000652682	0.611048
FGA|NTRK1	0.000398666	0.619032
FGA|P2RX5	0.000576972	0.616532
FGA|PTGFR	0.000952354	0.623306
FGA|PVALB	0.000615315	0.613952
FGA|RETN	0.000725392	0.625726
FGA|SIGLEC6	0.000441112	0.609516
FGA|SLAMF9	8.33558e-05	0.637742
FGA|TBX21	0.000568326	0.614032
FGA|TMPRSS6	0.000454918	0.619113
FGA|TSHR	0.000309669	0.610806
FGA|XCL2	0.000897642	0.622097
FGA|ZBTB32	0.000265647	0.626855
FGF1|PDE6C	0.000918855	0.617661
FGF12|IFNG	0.000227055	0.605323
FGF12|PKD2L2	0.000605314	0.629516
FGF13|IFNG	6.7554e-05	0.618145
FGF13|IL26	0.000861222	0.602419
FGF13|KIR3DL1	2.4183e-05	0.601774
FGF13|PDE6C	0.000240453	0.63621
FGF13|TRHR	0.000812425	0.624516
FGF18|GPRC5C	0.000587114	0.601452
FGF2|FGFR3	0.000237002	0.616935
FGF9|IFNG	0.00025227	0.600484
FGFR1|GZMB	6.54477e-05	0.60129
FGFR2|GZMH	0.000780712	0.625887
FGFR2|PHEX	0.000172044	0.621774
FGFR2|TSHR	0.000791422	0.621774
FGFR3|GDF9	0.000222522	0.606613
FGFR3|GZMM	0.000674958	0.609758
FGFR3|HOXA1	0.000195874	0.620403
FGFR3|IFNG	8.49182e-07	0.623226
FGFR3|KIR2DL4	0.000136107	0.600323
FGFR3|KLRC1	1.37869e-05	0.601613
FGFR3|L1CAM	0.000133022	0.626532
FGFR3|LAG3	0.000604129	0.601129
FGFR3|MMP25	0.000269348	0.604677
FGFR3|MPL	0.00027094	0.613468
FGFR3|NCR1	1.094e-05	0.611532
FGFR3|NCR3	1.40647e-05	0.607742
FGFR3|NIBAN3	1.13958e-06	0.610484
FGFR3|NTRK1	2.88268e-05	0.614435
FGFR3|PDCD1	0.000240657	0.6075
FGFR3|PDE6C	8.33956e-05	0.625242
FGFR3|PHEX	0.000148448	0.607984
FGFR3|POLR2J2	3.72413e-05	0.622177
FGFR3|SELE	4.1464e-05	0.610806
FGFR3|SIGLEC6	2.55386e-06	0.601371
FGFR3|SOX5	0.000883057	0.604677
FGFR3|STAP1	0.000386389	0.600323
FGFR3|TBX21	9.20116e-06	0.62129
FGFR3|TNFSF9	0.000927735	0.607903
FGFR3|TRAT1	0.000160288	0.605
FGFR3|UCN	0.000289349	0.608145
FGFR3|UCN2	0.000256347	0.604194
FGFR4|IFNG	5.55917e-05	0.614113
FGFR4|KLRC2	1.82015e-05	0.608065
FGFRL1|TSHR	0.000114931	0.600968
FLI1|GZMA	1.10208e-05	0.613629
FLI1|GZMB	2.32894e-05	0.61879
FLT1|GZMB	0.000105728	0.618145
FLT3|SIAH1	0.000274263	0.614435
FLT3LG|IL26	0.000589304	0.617823
FLT3LG|KLRC2	1.03735e-05	0.627581
FLT3LG|KLRC3	4.55847e-06	0.640161
FLT3LG|TSHR	0.000108052	0.613065
FLT3LG|XCL2	0.000623737	0.627339
FLT4|LAG3	5.64805e-05	0.613548
FOXP1|GZMA	4.05972e-05	0.622097
FOXP1|IFIH1	0.000365147	0.613145
FOXP3|PTH1R	7.49151e-05	0.611371
FOXP3|SLC16A7	0.000300922	0.615161
FOXP3|SLC24A3	0.00038959	0.608387
FOXP3|THRB	0.000257078	0.615968
FRMD4A|HIGD1A	0.00054126	0.6075
FRMD4A|MAPK8	0.000221515	0.617903
FRMD4A|PLXNB1	4.15231e-05	0.603387
FRYL|KNTC1	0.000313618	0.602903
FUT4|IFNG	8.80456e-05	0.605726
FUT4|TBX21	1.44462e-06	0.615968
FYN|PRSS23	0.000272521	0.627097
FZR1|HIGD1A	0.000205617	0.601452
GAB3|GZMH	0.000215881	0.618952
GABARAP|GZMK	4.89306e-06	0.616532
GABARAP|HK3	0.00074704	0.603468
GABARAP|IDO1	8.14321e-06	0.610968
GABARAP|ITGAL	0.00069787	0.607339
GABARAP|JAK2	0.000298905	0.611774
GABARAP|LAG3	6.98906e-05	0.603629
GABARAP|LAIR1	0.000464203	0.609839
GABARAP|P2RY10	8.88232e-05	0.601371
GABARAP|PIK3CD	0.000221581	0.634435
GABARAP|PIK3CG	0.000327602	0.620726
GABARAP|SEMA4D	0.000533099	0.603145
GABARAP|SIGLEC10	5.94399e-05	0.601694
GABARAP|SLAMF6	0.000753642	0.601532
GABARAP|SLAMF7	0.000638386	0.6125
GABARAP|VAV1	0.00066253	0.609113
GDE1|PLXNB1	0.000111669	0.603306
GDF9|POLR2J2	5.59481e-05	0.604032
GEM|GZMB	3.55101e-07	0.635806
GEM|GZMH	2.3969e-06	0.623387
GEM|HSD11B1	9.51471e-06	0.604274
GEM|NUF2	0.00018885	0.611048
GEM|PDCD1LG2	0.000416994	0.605081
GEM|PRF1	1.10924e-07	0.617016
GFAP|HNF4A	0.000715497	0.605403
GHR|GZMH	9.96769e-05	0.6025
GIMAP5|IFNG	2.04371e-05	0.633548
GIMAP5|KIR2DL4	8.99565e-05	0.612258
GIMAP5|KLRC2	0.00041222	0.604274
GIMAP5|KLRC3	3.56791e-05	0.615081
GIMAP5|PDE6C	0.000386753	0.635968
GIMAP5|TSHR	0.000717641	0.614677
GLIPR1|GZMB	3.8598e-05	0.623226
GLIPR1|GZMH	9.18041e-05	0.616855
GM2A|SDC4	0.000522185	0.627097
GMFB|IL12RB2	0.000329203	0.616935
GMPR|SLC16A7	0.000133669	0.607016
GNLY|HIGD1A	1.43781e-06	0.630968
GNLY|SIAH1	1.30889e-05	0.620645
GPC4|GZMH	0.000337545	0.612984
GPC4|ICOS	0.000136464	0.610484
GPC4|TOX	0.000700515	0.602742
GPR27|SCT	0.000220666	0.620968
GPRC5C|IFNG	1.47557e-05	0.626694
GPRC5C|IL31RA	0.000122383	0.606855
GPRC5C|ITGA2B	0.000250209	0.61
GPRC5C|KIR2DL4	0.00022505	0.610161
GPRC5C|KL	1.14876e-05	0.63379
GPRC5C|KLRC1	0.000194495	0.60629
GPRC5C|NCR1	0.000122438	0.61621
GPRC5C|NFATC1	0.000610306	0.63
GPRC5C|PHEX	9.72792e-05	0.635484
GPRC5C|SCG5	0.000666441	0.605968
GPRC5C|SCN3A	6.87976e-05	0.62
GPRC5C|SIGLEC6	2.14132e-05	0.609194
GPRC5C|SOX5	0.000405997	0.635887
GPRC5C|TPK1	0.000442726	0.620484
GPRC5C|TRGC1	0.00042211	0.626613
GPRC5C|TSHR	0.000540066	0.632742
GPSM3|MIF	1.46712e-05	0.623065
GRP|IL27	0.000782637	0.608629
GRP|SLC6A4	0.000289675	0.603387
GZMA|IFT80	0.000960148	0.606452
GZMA|IL18	8.33431e-07	0.641129
GZMA|IL32	0.000282187	0.628952
GZMA|JAG2	0.000358315	0.609597
GZMA|LGR4	2.9291e-05	0.600484
GZMA|LIFR	0.00014803	0.60871
GZMA|LST1	3.34853e-06	0.63
GZMA|MICAL2	0.000424569	0.607097
GZMA|MPZL1	1.52459e-05	0.604758
GZMA|NEO1	1.46621e-08	0.6075
GZMA|PDGFC	0.000387836	0.610968
GZMA|PLCG2	9.66292e-05	0.617419
GZMA|RXRA	0.000455733	0.62121
GZMA|SORL1	0.000812263	0.601129
GZMA|STING1	2.13666e-05	0.608468
GZMA|TNFRSF10A	6.10925e-05	0.621129
GZMA|TNFSF10	2.09486e-05	0.619677
GZMA|TSC22D3	0.000216239	0.609113
GZMA|UNC93B1	0.000367197	0.603629
GZMA|ZCCHC2	0.000105787	0.601129
GZMB|HAVCR2	0.000367022	0.602823
GZMB|HBEGF	2.08672e-06	0.628629
GZMB|HGF	0.000649875	0.604597
GZMB|HIGD1A	0.000962861	0.622984
GZMB|HNMT	3.76575e-07	0.608226
GZMB|IDH3A	4.0719e-06	0.605645
GZMB|IFT80	0.000656606	0.622903
GZMB|IGFBP5	7.04069e-05	0.607661
GZMB|IL18	1.49203e-07	0.644597
GZMB|IL1RAP	3.58978e-06	0.602016
GZMB|IL32	0.000316174	0.618226
GZMB|IL7R	9.98752e-06	0.623468
GZMB|IRF7	2.95941e-05	0.605323
GZMB|ISG20L2	5.61379e-06	0.614435
GZMB|JAG2	5.40724e-05	0.627097
GZMB|KDM4C	3.72252e-05	0.650806
GZMB|KITLG	8.20016e-05	0.631532
GZMB|KRAS	9.92391e-05	0.609355
GZMB|LIFR	0.00011155	0.617177
GZMB|LST1	1.26339e-05	0.627016
GZMB|LTBP1	8.90573e-06	0.605242
GZMB|LTBP4	4.30299e-06	0.610726
GZMB|MALT1	3.71075e-05	0.611532
GZMB|MAP3K8	0.000953681	0.602581
GZMB|MAPK8	9.37213e-05	0.61121
GZMB|ME1	5.16002e-05	0.601048
GZMB|MICAL2	0.000809643	0.608952
GZMB|MRTFB	0.000381126	0.606532
GZMB|MSRB1	0.000841533	0.613387
GZMB|NEDD4	0.00033772	0.600403
GZMB|NOD1	0.000131739	0.605726
GZMB|NR1H2	4.04665e-06	0.612661
GZMB|NR2C1	9.36049e-06	0.619597
GZMB|NT5C	1.71929e-05	0.615323
GZMB|OAS1	0.000390898	0.608871
GZMB|OAS3	4.85114e-05	0.607742
GZMB|OSBPL10	0.000440451	0.60371
GZMB|PARVG	0.000279499	0.62121
GZMB|PDGFC	0.000574001	0.619032
GZMB|PIK3IP1	8.43149e-05	0.61121
GZMB|PLA2G6	0.000195433	0.611613
GZMB|PLAUR	0.000853979	0.611613
GZMB|PLXNA2	0.000132369	0.607097
GZMB|PLXNB1	1.06458e-05	0.605968
GZMB|PMEPA1	0.000874901	0.604516
GZMB|PPFIBP2	1.35463e-06	0.610726
GZMB|PRKCQ	2.75385e-05	0.610726
GZMB|PRSS23	3.1856e-05	0.615645
GZMB|RPP38	1.33105e-05	0.613065
GZMB|RXRA	0.000444001	0.62371
GZMB|RXRB	1.43e-06	0.601532
GZMB|SAV1	6.95422e-09	0.631532
GZMB|SDC1	2.06379e-05	0.631048
GZMB|SEMA3F	0.000118154	0.622903
GZMB|SEMA4B	5.06309e-05	0.630323
GZMB|SEMA4D	2.00329e-05	0.644032
GZMB|SETD7	9.45616e-05	0.615484
GZMB|SGCB	5.7419e-06	0.605161
GZMB|SGMS1	0.000647981	0.61629
GZMB|SH3TC1	3.32485e-05	0.612661
GZMB|SIAH1	0.000240315	0.634274
GZMB|SIGIRR	0.000284995	0.615565
GZMB|SLC11A1	0.000417908	0.618065
GZMB|SMAD1	9.11569e-06	0.634919
GZMB|SMAD2	0.000132992	0.602177
GZMB|SORL1	3.43437e-05	0.60871
GZMB|SRA1	1.51954e-05	0.616613
GZMB|SRSF10	1.27093e-05	0.610806
GZMB|STEAP4	0.000940716	0.602339
GZMB|STING1	8.08972e-07	0.624677
GZMB|STX16	0.000258211	0.604758
GZMB|TEX264	3.61478e-05	0.605565
GZMB|TGFB3	0.000549421	0.602258
GZMB|THBD	8.29525e-07	0.623468
GZMB|THUMPD1	0.00014046	0.611613
GZMB|TLR2	7.8228e-05	0.601613
GZMB|TLR3	0.000219882	0.603387
GZMB|TNFRSF10A	5.50698e-06	0.644113
GZMB|TRADD	0.000162836	0.602016
GZMB|TRIM27	8.40733e-05	0.604355
GZMB|TRMO	0.000116512	0.607016
GZMB|UNC93B1	3.63352e-05	0.618065
GZMB|VAV3	0.000330609	0.607016
GZMB|ZCCHC2	1.30909e-06	0.625
GZMH|HDAC9	0.000145628	0.613468
GZMH|HGF	0.000790021	0.61621
GZMH|HLA-DOB	4.16458e-05	0.634194
GZMH|ICAM2	0.000457864	0.632339
GZMH|IGF1	5.34203e-05	0.621371
GZMH|IL15RA	0.000511052	0.629839
GZMH|IL18	0.000695892	0.602581
GZMH|IL1R2	0.000679631	0.619919
GZMH|IL1RAP	4.52709e-08	0.604919
GZMH|IL6R	2.11287e-06	0.604194
GZMH|KITLG	0.000126907	0.623871
GZMH|MAOB	0.000120071	0.607823
GZMH|MR1	0.00031763	0.607258
GZMH|NFATC4	0.000748802	0.600887
GZMH|NPR1	0.000228686	0.602984
GZMH|NR3C2	0.000501442	0.606452
GZMH|PDGFC	0.000541	0.614274
GZMH|PIK3IP1	0.000153706	0.614919
GZMH|PIK3R5	0.000775758	0.621694
GZMH|PLA2G6	3.64041e-06	0.602177
GZMH|PMEPA1	1.56756e-05	0.632581
GZMH|PPARA	4.48965e-05	0.607258
GZMH|PTGES2	1.08609e-06	0.600242
GZMH|PTGS1	1.75019e-06	0.624194
GZMH|PTH1R	1.20327e-05	0.619113
GZMH|PVR	1.86239e-05	0.606855
GZMH|RBMS3	0.000127352	0.615161
GZMH|RCSD1	0.000452607	0.61379
GZMH|RNF141	7.77397e-05	0.610242
GZMH|RORA	0.00038115	0.623468
GZMH|RXRA	0.000330342	0.610968
GZMH|SEMA4B	0.000114806	0.600645
GZMH|SETD7	2.8617e-05	0.619194
GZMH|SGMS1	1.82131e-05	0.629194
GZMH|SH3TC1	0.000863286	0.602903
GZMH|SIAH1	0.000655675	0.636129
GZMH|SIGIRR	8.68645e-05	0.621048
GZMH|SLA	2.15369e-05	0.632823
GZMH|SLC16A7	0.000458489	0.600081
GZMH|SOCS3	0.000167894	0.606532
GZMH|SPON2	0.000482939	0.606613
GZMH|ST8SIA4	0.000113936	0.624919
GZMH|STEAP4	1.15308e-05	0.637097
GZMH|TFEC	0.000361095	0.61
GZMH|TG	0.000491617	0.601774
GZMH|TLR3	0.000343524	0.605726
GZMH|TLR5	0.000644319	0.600806
GZMH|TNFRSF10D	3.5796e-05	0.629919
GZMH|TNFRSF12A	0.00024144	0.603065
GZMH|TRAF3IP3	0.000300732	0.636855
GZMH|TRMO	0.000163045	0.60379
GZMH|VASH1	3.12071e-05	0.610161
GZMH|ZNF528	3.93793e-05	0.615242
GZMM|HIGD1A	0.0009997	0.611613
GZMM|PIK3R3	0.000322331	0.615968
GZMM|PLXNA4	0.000131655	0.604758
GZMM|PTGIR	0.000366244	0.616613
GZMM|SMCO4	0.000931171	0.601855
HAPLN3|ICAM2	0.000890634	0.604113
HAPLN3|IFT80	0.000131824	0.608226
HAPLN3|PMEPA1	0.000205125	0.605968
HAPLN3|SGMS1	0.000976153	0.601694
HAPLN3|SIGIRR	0.000650057	0.601774
HAPLN3|SPON2	0.000121786	0.601048
HAUS3|ZNF528	0.000103392	0.613629
HAVCR2|IFT80	0.000467314	0.608871
HDAC9|TSHR	0.000335854	0.611855
HDGF|IGF2R	0.000181048	0.616048
HDGF|SMC3	8.85433e-05	0.62371
HIGD1A|ICAM2	7.44269e-05	0.604435
HIGD1A|IDO1	0.000232114	0.607419
HIGD1A|IFNG	0.000635722	0.607258
HIGD1A|IL21R	0.00026465	0.616935
HIGD1A|IL24	3.50193e-05	0.623226
HIGD1A|IL27RA	4.46831e-05	0.637581
HIGD1A|IL2RB	0.000883725	0.60879
HIGD1A|IL31RA	0.000474301	0.601371
HIGD1A|KIR2DL4	0.000318785	0.602097
HIGD1A|KLRC2	0.000779829	0.603306
HIGD1A|LRRN3	0.000856095	0.630484
HIGD1A|LTB	0.000715588	0.617419
HIGD1A|MICB	0.000997423	0.621371
HIGD1A|MMD	0.000347901	0.630484
HIGD1A|NCR1	4.28307e-05	0.614919
HIGD1A|NECTIN3	0.000410296	0.607984
HIGD1A|NFKBIE	0.000995139	0.626774
HIGD1A|NKG7	0.000115568	0.627258
HIGD1A|NUF2	0.000591602	0.615968
HIGD1A|P2RY10	0.000295743	0.617177
HIGD1A|PGF	0.000677653	0.602903
HIGD1A|PRF1	0.000170758	0.62371
HIGD1A|PTGER2	0.000625569	0.613306
HIGD1A|RNF125	0.000884431	0.624113
HIGD1A|SCG5	0.000852431	0.61
HIGD1A|STAP1	0.000500979	0.613226
HIGD1A|STAT5A	0.000187136	0.612339
HIGD1A|TBX21	5.77829e-05	0.617339
HIGD1A|TIGIT	0.000220736	0.608065
HIGD1A|TLR8	0.000858674	0.625161
[truncated: 539 more rows]

## Sheet: S2
Table S2. List of basic learners.
Basic Learners ID	Algorithm	Parameter
m1	ERN	alpha =0
m2	ERN	alpha =0.2
m3	ERN	alpha =0.4
m4	ERN	alpha =0.6
m5	ERN	alpha =0.8
m6	ERN	alpha =1
m7	RF	depth =3, ntree =200
m8	RF	depth =3, ntree =500
m9	RF	depth =3, ntree =800
m10	RF	depth =3, ntree =1200
m11	RF	depth =5, ntree =200
m12	RF	depth =5, ntree =500
m13	RF	depth =5, ntree =800
m14	RF	depth =5, ntree =1200
m15	RF	depth =10, ntree =200
m16	RF	depth =10, ntree =500
m17	RF	depth =10, ntree =800
m18	RF	depth =10, ntree =1200
m19	RF	depth =20, ntree =200
m20	RF	depth =20, ntree =500
m21	RF	depth =20, ntree =800
m22	RF	depth =20, ntree =1200
m23	SVM	C =1, kernel =svmLinear
m24	SVM	C =1, kernel =svmRadial
m25	SVM	C =1, kernel =svmPoly
m26	SVM	C =10, kernel =svmLinear
m27	SVM	C =10, kernel =svmRadial
m28	SVM	C =10, kernel =svmPoly
m29	SVM	C =100, kernel =svmLinear
m30	SVM	C =100, kernel =svmRadial
m31	SVM	C =100, kernel =svmPoly
m32	SVM	C =1000, kernel =svmLinear
m33	SVM	C =1000, kernel =svmRadial
m34	SVM	C =1000, kernel =svmPoly
m35	KNN	k =3, kernel =optimal
m36	KNN	k =3, kernel =rank
m37	KNN	k =3, kernel =rectangular
m38	KNN	k =3, kernel =triangular
m39	KNN	k =5, kernel =optimal
m40	KNN	k =5, kernel =rank
m41	KNN	k =5, kernel =rectangular
m42	KNN	k =5, kernel =triangular
m43	KNN	k =7, kernel =optimal
m44	KNN	k =7, kernel =rank
m45	KNN	k =7, kernel =rectangular
m46	KNN	k =7, kernel =triangular
m47	KNN	k =9, kernel =optimal
m48	KNN	k =9, kernel =rank
m49	KNN	k =9, kernel =rectangular
m50	KNN	k =9, kernel =triangular

## Sheet: S3
Table S3. ﻿List of bulk RNA-seq immunotherapy datasets.
Cohorts	Cancer	Treatment	Patients	Response
				R	NR
Training and Validation sets
Braun	RCC	aPD-1	172	39	133
Mariathasan	UC	aPD-L1	298	68	230
Łuksza	SKCM	aPD-1	122	63	89
Gide	SKCM	aPD-1 and aCTLA4	73	40	33
Riaz	SKCM	aPD-1	49	10	39
OAK	NSCLC	aPD-L1	317	48	269
Testing sets
﻿Hugo	SKCM	aPD-1	26	14	12
Synder	SKCM	aCTLA4	36	14	22
﻿Zhao	GBM	aPD-1	17	10	7
Kim	GC	aPD-1	45	12	33
POPLAR	NSCLC	aPD-L1	87	13	74

## Sheet: S4
Table S4. ﻿List of pan-cancer transcriptomic datasets in TCGA.
No	﻿Dataset	Patients
1	TCGA-ACC	79
2	TCGA-BLCA	406
3	TCGA-BRCA	1088
4	TCGA-CESC	293
5	TCGA-CHOL	36
6	TCGA-COAD	434
7	TCGA-ESCA	185
8	TCGA-GBM	166
9	TCGA-HNSC	521
10	TCGA-KICH	65
11	TCGA-KIRC	532
12	TCGA-KIRP	288
13	TCGA-LGG	525
14	TCGA-LIHC	367
15	TCGA-LUAD	504
16	TCGA-LUSC	494
17	TCGA-MESO	85
18	TCGA-OV	307
19	TCGA-PAAD	178
20	TCGA-PCPG	184
21	TCGA-PRAD	498
22	TCGA-READ	154
23	TCGA-SARC	263
24	TCGA-SKCM	456
25	TCGA-STAD	389
26	TCGA-TGCT	139
27	TCGA-THCA	512
28	TCGA-UCEC	531
29	TCGA-UCS	56
30	TCGA-UVM	80
	overall	9815

## Sheet: S5
Table S5. List of Immune-related genes.
ImmPort	TimiGP
AZGP1	ADAM28
B2M	CD180
CALR	CD79B
CANX	BLK
CD1A	CD19
CD1B	MS4A1
CD1C	TNFRSF17
CD1D	IGHM
CD1E	GNG7
CD4	MICAL3
CD8A	SPIB
CD8B	HLA-DOB
CD74	IGKC
CREB1	PNOC
CTSB	FCRL2
CTSE	BACH2
CTSL	CR2
CTSS	TCL1A
FCER1G	AKNA
FCGRT	ARHGAP25
PDIA3	CCL21
HFE	CD27
HLA-A	CD38
HLA-B	CLEC17A
HLA-C	CLEC9A
HLA-DMA	CLECL1
HLA-DMB	AIM2
HLA-DOA	BIRC3
HLA-DOB	BRIP1
HLA-DPA1	CCL20
HLA-DPB1	CCL4
HLA-DQA1	CCL5
HLA-DQA2	CCNB1
HLA-DQB1	CCR7
HLA-DRA	DUSP2
HLA-DRB1	ESCO2
HLA-DRB3	ETS1
HLA-DRB4	EXO1
HLA-DRB5	EXOC6
HLA-E	IARS
HLA-F	ITK
HLA-G	KIF11
HLA-H	KNTC1
MR1	NUF2
HSPA1A	PRC1
HSPA1B	PSAT1
HSPA1L	RGS1
HSPA2	RTKN2
HSPA4	SAMSN1
HSPA5	SELL
HSPA6	TRAT1
HSPA8	ADRM1
HSP90AA1	AHSA1
HSP90AB1	C1GALT1C1
ICAM1	CCT6B
IFNA1	CD37
IFNA2	CD3D
IFNA4	CD3E
IFNA5	CD3G
IFNA6	CD69
IFNA7	CD8A
IFNA8	CETN3
IFNA10	CSE1L
IFNA13	GEMIN6
IFNA14	GNLY
IFNA16	GPT2
IFNA17	GZMA
IFNA21	GZMH
IFNG	GZMK
KIR2DL1	IL2RB
KIR2DL2	LCK
KIR2DL3	MPZL1
KIR2DL4	NKG7
KIR2DS1	PIK3IP1
KIR2DS3	PTRH2
KIR2DS4	TIMM13
KIR2DS5	ZAP70
KIR3DL1	ABHD3
KIR3DL2	AHNAK
KLRC1	ANXA2P2
KLRC2	AQP3
KLRC3	ATHL1
KLRD1	BMI1
LTA	BZW2
CIITA	CD63
MICA	COL4A1
MICB	CYLD
NFYA	ELMO2
NFYB	FYN
NFYC	GLIPR1
LGMN	GSS
PSMB8	IFITM2
PSMC1	ITGB1
PSMC2	ITGB2
PSMC3	KLF5
PSMC4	LSP1
PSMC5	NDUFB9
PSMC6	PKM2
PSMD1	SFXN3
PSMD2	SIRPG
PSMD3	SMAD4
PSMD4	STX4
PSMD5	TRADD
PSMD7	VIM
PSMD8	XRCC6
PSMD10	ACTN4
PSMD11	ADAM12
PSMD13	ADCY9
PSME1	F13A1
PSME1	FCER1G
PSME2	FCGR3B
PSME2	FGF7
RELB	FKBP4
RFX5	GLUD1
RFXAP	GM2A
SLC10A2	GUSB
TAP1	IL1RN
TAP2	NOL11
TAPBP	NTRK1
THBS1	RARA
SEM1	RNF128
KLRC4	SIGLEC1
AP3B1	TNFRSF11A
RFXANK	TOX4
PSMD6	UBA52
PSME3	ULBP1
PSMD14	ATM
CLEC4M	CASP3
IFI30	CASQ1
PROCR	CD300E
ADRM1	DARS
ECPAS	DOCK9
TRPC4AP	EXOSC9
CD209	EZH2
UBXN1	GDE1
ERAP1	IL34
TAPBPL	NCOA4
KIR2DL5A	NEFL
ERAP2	PDGFRL
ULBP3	PTGS1
ULBP2	REPS1
ULBP1	SCG2
KIR3DL3	SDPR
RAET1E	SIGLEC14
RAET1L	SIGLEC6
UBR1	TAL1
RAET1G	TFEC
PDIA2	TIPIN
HAMP	TPK1
PI3	UQCRB
CAMP	USP9Y
DEFB4A	WIPF1
PPBP	ZCRB1
REG3G	ACAP1
CXCL14	APOL3
CXCL16	ARHGAP10
SLPI	ATP10D
CXCL8	C3AR1
CXCL10	CCR5
CXCL9	CD160
CXCL5	CD55
CXCL11	CFLAR
CXCL6	CMKLR1
CXCL1	DAPP1
CXCL12	FCRL6
CXCL13	FLT3LG
CXCL2	GZMM
PF4	HAPLN3
XCL1	HLA-DMB
CXCL3	HLA-DPA1
DEFB103B	HLA-DPB1
CCL13	IFI16
CCL1	LIME1
DEFB1	LTK
CCL8	NFKBIA
ELANE	SETD7
DEFB103A	SIK1
DEFA3	TRIB2
DEFA1	ACP5
TMSB10	AQP9
DEFA6	BTN3A2
DEFA5	C1orf54
DEFA4	CARD8
LCN2	CCL18
LCN1	CD209
COLEC10	CD33
BPI	CD36
S100A9	CDK5
S100A8	IL10RB
DCD	KLRF1
LCN6	LGALS1
S100A12	MAPK7
HTN3	KLHL7
LCN8	KRT80
DEFA1B	LAMC1
CCR10	LCORL
CELA1	LMNB1
DEFB106A	MEIS3P1
PENK	MPL
BPIFC	FABP1
MMP12	FABP5
BPIFB6	FADD
LEAP2	MFAP3L
SFTPD	MINPP1
LCN9	RPS24
BPIFB2	RPS7
PTGDS	RPS9
TMSB4X	DBNL
PGLYRP1	CCL13
ZC3HAV1	CD22
TMSB15A	CYBB
S100B	FAM129C
S100A13	FCRL1
S100A6	FCRL3
DEFB119	FCRL5
DEFB107A	FCRLA
DEFB105A	HDAC9
SERPIND1	HLA-DQA1
DEFB129	HVCN1
DEFB127	KIAA0226
S100P	NCF1
S100A7	NCF1B
DEFB104A	P2RY10
DEFB126	SP100
DEFB106B	TXNIP
DEFB104B	STAP1
DEFB107B	TAGAP
PGLYRP3	ZCCHC2
PGLYRP2	AICDA
S100A10	CCNA2
S100A2	CDKN3
DEFB125	CLCN5
DEFB123	ENPP1
DEFB105B	FCER1A
DEFB132	FCRL4
BPIFB3	MYC
LCN12	RUNX2
PGLYRP4	SORL1
S100A11	SOX5
S100A5	STAT5A
S100A3	STAT5B
S100A1	TLR9
DEFB128	CCL3L1
DEFB108B	CD72
HTN1	CLEC5A
LMBR1L	FOXP3
S100A7A	ITGA4
DEFB118	L1CAM
COLEC12	LIPA
TMSB4Y	LRP1
DEFB131A	LRRC42
DEFB134	MARCO
DEFB130A	MMP12
DEFB124	MNDA
DEFB121	MRC1
DEFB116	MS4A6A
DEFB115	PELO
DEFB114	PLEK
DEFB113	PRSS23
DEFB112	PTGIR
DEFB110	ST8SIA4
TMSB15B	STAB1
DEFB133	B3GAT1
S100Z	CDK5R1
MAVS	PDCD1
TMSB4XP8	BCL6
S100A14	CD200
LCN10	CD83
S100A16	CD84
DEFB136	FGF2
DEFB135	GPR18
DEFB117	CEBPA
DEFB110	CECR1
ZC3HAV1L	CLEC10A
S100A7L2	CLEC4A
MBL3P	CSF1R
DEFB4B	CTSS
BPIFB4	DMN
IFNAR1	DPP4
AZU1	LRRC32
DEFB131B	MC5R
DEFA1A3	MICA
LCN1P1	NCAM1
S100G	NCR2
DEFA7P	NRP1
DEFB130B	PDCD1LG2
DEFB108F	PDCD6
DEFB131C	PRDX1
TCHHL1	RAE1
TINAGL1	RAET1E
IFNGR1	SIGLEC7
SLC22A17	SIGLEC9
WFIKKN1	TYRO3
WFDC2	CHST12
IL6	CLIC3
UMODL1	IVNS1ABP
TGFB1	KIR2DL2
PF4V1	LGMN
MMP9	CD70
ANOS1	TBX21
TLR4	ADAM8
IFNG	AHCYL2
SPAG11B	ALCAM
A2M	B3GALNT1
CTSL	BBS12
NFKB1	BST1
APOBEC3G	CD151
FABP6	CD47
NOD2	CD48
MBL2	CD52
SFTPA1	CD53
RBP1	CD59
TLR2	CD6
SLC40A1	CD68
PLAU	CD7
IL1B	CD96
PAEP	CFHR3
HJV	CHRM3
MUC5AC	CLEC7A
CTSS	COL23A1
OBP2A	COL4A4
PLTP	COL5A3
MX1	DAB1
DDX58	DLEU7
IFNL1	DOC2B
IRF3	EMP1
SFTPA2	F12
LPA	FURIN
LBP	GAB3
RBP4	GATM
SFTPA1	GFPT2
NOX4	GPR25
LTF	GREM2
IFNB1	HAVCR1
RBP5	HSD11B1
FABP7	HUNK
FABP5	IGF2
FABP3	RCSD1
FABP2	RYR1
FABP4	SAV1
R3HDML	SELE
BPIFA3	SELP
BPIFB1	SH3KBP1
OASL	SIT1
CRABP2	SLC35B3
CRABP1	SIGLEC10
RBP7	SKAP1
DUOX1	THUMPD2
OBP2B	TIGIT
RBP2	ZEB2
LCN15	ENC1
CETP	FAM134B
FABP12	FBXO30
FABP9	FCGR2C
BPIFA1	STAC
LCNL1	LTC4S
C8G	MAN1B1
SPAG11A	MDH1
PI15	MMD
NOX1	RGS16
PMP2	IL12A
APOD	P2RX5
ORM2	CD97
ORM1	ITGB4
TNF	ICAM3
CTSG	METRNL
PRTN3	TNFRSF1A
MAPK1	IRF1
PML	HTR2B
AEN	CALD1
CYBB	MOCOS
BPIFA2	TRAF3IP2
ISG20	TLR8
BCL3	TRAF1
ISG20L2	DUSP14
NOX5	IL17A
NOX3	IL17RA
DUOX2	C2CD4A
TLR3	C2CD4B
TFRC	CA2
IFIH1	CCDC65
LRP1	CEACAM3
TRIM5	IL17C
IDO1	IL17F
GDF15	IL17RC
NEDD4	IL17RE
ADIPOQ	IL23A
STAT3	ILDR1
STAT1	LONRF3
IFNL2	SH2D6
SOCS3	TNIP2
SEMG1	ABCA1
TNFSF10	ABCB1
CCL20	ADAMTS12
SOCS1	ANK1
RNASEL	ANKRD22
IRF1	B3GALT2
IL15	CAMTA1
APOBEC3F	CCR9
PLAAT4	CD40
CHIT1	GPR44
IFNA1	IFT80
CD40	ASB2
TLR7	CSRP2
PPIA	DAPK1
HFE	DLC1
ZYX	DNAJC12
NLRX1	DUSP6
PGC	GNAI1
VEGFA	LAMP3
IKBKE	NRP2
ISG15	OSBPL1A
DHX58	PDE4B
TNFAIP3	PHLDA1
TFR2	PLA2G4A
FCN2	RAB27B
MUC4	RBMS3
F2R	RNF125
ELN	TMPRSS3
IL27	GATA3
MAPT	BIRC5
LYZ	CDC25C
CCL5	CDC7
LEP	CENPF
CYLD	CXCR6
KLKB1	DHFR
CST4	EVI5
CSRP1	GSTA4
MAPK14	HELLS
JUN	IL26
ITGAV	LAIR2
IRF5	ABCD1
CCR6	C1QC
IL12B	CAPG
TLR8	CCL3L3
GNLY	CD207
CD81	CD302
EIF2AK2	ATP5B
APOM	ATP5L
CACYBP	ATP6V1A
NOD1	BCL2L1
MAPK8	C1QB
MAPK3	SNURF
BST2	SPCS3
BPHL	CCNA1
PLA2G2A	CEACAM8
GRN	NOS2
NEWENTRY	SRA1
PDGFRA	TNFRSF6B
GNAI1	TREM1
WNT5A	TREML1
FURIN	RHOA
ADAR	SLC25A37
TYK2	TNFSF14
NOS2	TREML4
TRAF3	VNN2
TPT1	XPO6
TPM2	CLEC4C
NEO1	TNFAIP2
AHNAK	UBD
TLR1	ACTR3
TK2	RAB1A
PRDX2	SLA
MX2	HLA-DQA2
FGF2	SIGLEC5
FGA	SLAMF9
TCF7L2	ABAT
F2RL1	C11orf75
TKFC	C5orf15
MSR1	CDHR1
NFKBIZ	DCAF12
LMBR1	DYNLL1
EPPIN	GPR137B
SRC	HCP5
MPO	HDGFRP2
ELAVL1	KRT86
ROBO3	MLST8
SP1	ELMOD3
SOD1	ENTPD5
PDF	FAM119A
DLL4	FAM179A
ECD	CLIC2
SLC11A1	COX7A2L
DMBT1	CREB3L4
STING1	CSF1
SKIV2L	CSNK2A2
SEMG2	CSTA
LTA	CSTB
DES	CTPS
DCK	CTSD
DAXX	FST
TNFRSF10A	GATA2
TNFRSF10B	GMPR
EED	HDC
CCL4	HEY1
LIMS1	HOXA1
LALBA	HS2ST1
APOBEC3H	HS3ST1
TMPRSS6	BCL11B
SPINK5	CDH3
MARCO	MYL6B
BECN1	NAA16
TNFSF11	ClQA
KNG1	ClQB
CSK	CYP27B1
KLRK1	EIF3M
KCNH2	CYP27A1
JUND	DDX55
JAK1	DYRK2
CREB1	RPL37A
CLDN4	NOTCH3
CCL28	AKR7A3
RNASE3	GPRC5C
RN7SL1	GRIN1
IRF7	HLA-E
IREB2	PORCN
ILK	PSMC4
IL18	UPP1
IL17A	IL21R
LTB4R	KIR2DS1
APOBEC3A	KIR2DS2
MASP2	KIR2DS5
TRIM27	GIPR
RELA	KRT18P50
IL7R	LRMP
IL1A	FOSB
PTX3	RRP12
IFNAR2	GPR183
IFN1@	NR4A3
SYTL1	ST3GAL6
APOBEC3C	DEPDC5
DDX17	PDE6C
PTGS2	PKD2L2
HTR1A	GPR65
SEPTIN7	IL5RA
CD40LG	P2RY14
CD14	DACH1
CD8A	DAPK2
CD4	EMR3
MASP1	ACADM
PROC	AHCYL1
MAP2K2	ALDH1A2
MAP2K1	ALDH3A2
HRG	ALDH9A1
NDRG1	ALOX15
IRF9	AMT
TRIM22	ARL1
LANCL1	ATIC
PPP4C	ATP5A1
HMOX1	CAPZA1
HMGB1	LILRA5
HLA-B	RDX
RNASE7	RRAGD
ABCC4	TACSTD2
HGF	INPP5F
HDAC1	RAB38
IFNLR1	PLAU
PLSCR1	CSF3R
B2M	SLC18A2
BACH2	AMPD2
TANK	CLTB
PIK3CG	C1orf162
ARRB1	AIF1
RSAD2	CCL1
STAB2	CCL14
TBK1	CCL23
PDYN	CCL26
PDGFRB	CD300LB
PDCD1	CNR1
PCSK2	CNR2
PCSK1	EIF1
ARG2	EIF4A1
AQP9	FPR1
FASLG	FPR2
APOH	FRAT2
BIRC5	GPR27
ANXA6	GPR77
IL22	RNASE2
VTN	MS4A2
VIM	BASP1
VCAM1	IGSF6
PRDX1	HK3
GFAP	VNN1
GBP2	FES
ALB	NPL
SLC29A3	FZD2
OAS1	FAM198B
AGER	HNMT
UNC93B1	SLC15A3
TNFSF4	CD4
NOS1	TXNDC3
ACTG1	FRMD4A
ACTA1	CRYBB1
ACO1	HRH1
SERPINA3	WNT5B
CXCR1	ADAMTS3
CCL15	CPA3
CCL14	CMA1
CCL4	CTSG
CCL16	ARHGAP15
CCL19	CPM
CCL13	FCN1
CCL18	FTL
CCL17	HSPA6
CCL26	ITGA9
CCL22	RNASE3
CCR3	S100A4
CCL28	SIGLEC8
CCL4L1	SLC6A4
ACKR2	PTGS2
CCR7	EGR3
CCL27	PILRA
CCR8	CCR2
ACKR4	CD14
CCR10	CD2
CCL2	CD86
CCL21	CXCR4
CCL7	FCGR2A
CCL5	FCGR2B
CCL3	FCGR3A
CCL20	FERMT3
CCL11	GPSM3
CCR5	IL18BP
CCL23	IL4R
CCL25	ITGAL
CCL1	ITGAM
CCL3L3	PARVG
CCL4L2	PSAP
CXCL12	PTGER2
XCL1	PTGES2
CCL8	S100A8
CCL3L1	S100A9
CCR1	ASGR2
CCL24	CFP
XCL2	ASGR1
CXCL1	CD1D
CXCL10	UPK3A
CXCR4	ACTG1
CXCL2	ANXA5
CXCR6	ATP6V1B2
CCR4	CFL1
CXCL11	DAZAP2
TAFA5	CTBS
TAFA3	EMR4P
TAFA4	HIVEP2
TAFA1	MARCKSL1
TAFA2	MBP
CCL15-CCL14	MMP15
IL6	PNPLA6
TNF	TMBIM6
IL1B	PQBP1
IL18	TEX264
PTK2B	IKZF1
VEGFA	AKT3
IL4	AXL
CDH1	BST2
CD40	CDH2
DEFB103B	CRTAM
F2RL1	CSF2RA
MMP9	CTSZ
LTBP1	CXCL1
DEFB4A	CYTH1
TNFSF10	DAXX
IL13	DGKH
IL10	DLL4
IL2	DPYD
PPARG	ERBB3
FGR	F11R
MIF	FAM27A
CRP	FAM49A
JAK2	FASLG
IL1A	FCGR1A
PTK2	FN1
PTGDR	FSTL1
CD86	FUCA1
HCK	GBP3
ARRB1	GLS2
GNAI1	GRB2
VDR	LST1
OLR1	BCL2
GRK2	CDC5L
TXK	FGF18
RNASE2	FUT5
CD79A	FZR1
CD79B	GAGE2
LYN	IGFBP5
SYK	KANK2
BTK	LDB3
BLNK	BTN2A2
VAV3	CD101
VAV1	CD109
VAV2	CNPY3
RAC1	CNPY4
RAC2	CREB1
RAC3	CRTC2
PPP3CA	CRTC3
PPP3CB	CSF2
PPP3CC	KLRC1
CHP1	FUT4
PPP3R1	ICAM2
PPP3R2	IL32
CHP2	LAMP2
NFAT5	LILRB5
NFATC1	KLRG1
NFATC2	HSPA4
NFATC3	HSPB6
NFATC4	ISM2
HRAS	ITIH2
KRAS	KDM4C
NRAS	KIR2DS4
FOS	KIRREL3
JUN	SDCBP
CARD11	NFATC2IP
BCL10	MICB
MALT1	KIR2DL1
CHUK	KIR2DL3
IKBKB	KIR3DL1
IKBKG	KIR3DL2
NFKB1	NCR1
RELA	FOSL1
NFKBIA	TSLP
NFKBIB	SLC7A7
NFKBIE	SPP1
CD81	TREM2
CD19	UBASH3A
CR2	YBX2
PIK3R5	CCDC88A
PIK3R1	CLEC1A
PIK3R2	THBD
PIK3R3	PDPN
PIK3CA	VCAM1
PIK3CB	EMR1
PIK3CD	CREB5
PIK3CG	CDA
AKT3	CHST15
AKT1	S100A12
AKT2	APOBEC3A
GSK3B	CASP5
INPP5D	MMP25
CD22	HAL
CD72	C1orf183
PTPN6	FFAR2
LILRB3	MAK
FCGR2B	CXCR1
RASGRP3	STEAP4
PLCG2	MGAM
PRKCB	BTNL8
IFITM1	CXCR2
IGH	TNFRSF10C
IGHA1	VNN3
IGHA2	CBX6
IGHD	DAB2
IGHD1-1	DDX17
IGHD1-14	HIGD1A
IGHD1-20	IDH3A
IGHD1-26	IL3RA
IGHD1-7	MAGED1
IGHD2-15	NUCB2
IGHD2-2	OFD1
IGHD2-21	OGT
IGHD2-8	PDIA4
IGHD3-10	SERTAD2
IGHD3-16	SIRPA
IGHD3-22	TMED2
IGHD3-3	ENG
IGHD3-9	FCAR
IGHD4-11	IGF1
IGHD4-17	ITGA2B
IGHD4-23	GABARAP
IGHD4-4	GPX1
IGHD5-12	KRT23
IGHD5-18	PROK2
IGHD5-24	RALB
IGHD5-5	RETNLB
IGHD6-13	RNF141
IGHD6-19	SEC14L1
IGHD6-25	SEPX1
IGHD6-6	EMP3
IGHD7-27	CD300LF
IGHE	ABTB1
IGHG1	KLHL21
IGHG2	PHRF1
IGHG3	KIAA0125
IGHG4	IGHG1
IGHJ1	COCH
IGHJ2	OSBPL10
IGHJ3	IGHA1
IGHJ4	ABCB4
IGHJ5	BLNK
IGHJ6	GLDC
IGHM	MEF2C
IGH	FAM30A
IGHV1-18	BCL11A
IGHV1-2	IGL
IGHV1-24	QRSL1
IGHV1-3	DTNB
IGHV1-45	SCN3A
IGHV1-46	SLC15A2
IGHV1-58	PRKCQ
IGHV1-69	CD28
IGHV1-8	TRBC1
IGHV1-38-4	TRA
IGHV1-69-2	ITM2A
IGHV2-26	SH2D1A
IGHV2-5	NCALD
IGHV2-70	GIMAP5
IGHV3-11	ICOS
IGHV3-13	LRBA
IGHV3-15	FAM111A
IGHV3-16	PHF10
IGHV3-20	NUP107
IGHV3-21	SEC24C
IGHV3-23	NAP1L4
IGHV3-30	BATF
IGHV3-30-3	ASF1A
IGHV3-30-5	FRYL
IGHV3-33	FUSIP1
IGHV3-35	RPA1
IGHV3-38	UBE2L3
IGHV3-43	ANP32B
IGHV3-48	DDX50
IGHV3-49	C13orf34
IGHV3-53	PPP2R5C
IGHV3-64	SLC25A12
IGHV3-66	ATF2
IGHV3-7	GOLGA8A
IGHV3-72	CDC14A
IGHV3-73	PCNX
IGHV3-74	FOXP1
IGHV3-9	KLF12
IGHV3-38-3	ST3GAL1
IGHV3-69-1	INPP4B
IGHV4-28	CASP8
IGHV4-30-1	MLL
IGHV4-30-2	PCM1
IGHV4-30-4	RP11-74E24.2
IGHV4-31	PHC3
IGHV4-34	NFATC3
IGHV4-39	LOC202134
IGHV4-4	TIMM8A
IGHV4-59	ATF7IP
IGHV4-61	PSPC1
IGHV4-38-2	RPP38
IGHV5-51	HNRPH1
IGHV5-10-1	STX16
IGHV6-1	SNRPN
IGHV7-4-1	TRAF3IP3
IGHV7-81	POLR2J2
IGK	CG030
IGKC	PDXDC2
IGKDEL	CLUAP1
IGKJ	CYorf15B
IGKJ1	CREBZF
IGKJ2	CEP68
IGKJ3	TXK
IGKJ4	SLC7A6
IGKJ5	FYB
IGKV@	MAP3K1
IGKV1-12	PRKY
IGKV1-13	VIL2
IGKV1-16	GDPD5
IGKV1-17	MEFV
IGKV1-27	C7orf54
IGKV1-33	FLI1
IGKV1-37	TBC1D5
IGKV1-39	EWSR1
IGKV1-5	TBCD
IGKV1-6	NFATC4
IGKV1-8	IFNG
IGKV1-9	LTA
IGKV1D-12	APBB2
IGKV1D-13	DOK5
IGKV1D-16	IL12RB2
IGKV1D-17	APOD
IGKV1D-33	ZBTB32
IGKV1D-37	CTLA4
IGKV1D-39	EGFL6
IGKV1D-42	DUSP5
IGKV1D-43	LRP8
IGKV1D-8	IL22
IGKV2-24	DGKI
IGKV2-28	GGT1
IGKV2-30	LRRN3
IGKV2-40	SYNGR3
IGKV2D-24	ATP9A
IGKV2D-28	BTG3
IGKV2D-29	CMAH
IGKV2D-30	HBEGF
IGKV2D-40	SGCB
IGKV3-11	PMCH
IGKV3-15	AHI1
IGKV3-20	PTGIS
IGKV3-7	MB
IGKV3D-11	NEIL3
IGKV3D-15	PHEX
IGKV3D-20	SMAD2
IGKV3D-7	ADCY1
IGKV4-1	AI582773
IGKV5-2	SNRPD1
IGKV6-21	MICAL2
IGKV6D-21	WDHD1
IGKV6D-41	SLC39A14
IGL	LIMA1
IGLC1	CHI3L2
IGLC2	CXCL13
IGLC3	MYO7A
IGLC6	CHGB
IGLC7	ICA1
IGLJ	ST8SIA1
IGLJ1	BLR1
IGLJ2	KIAA1324
IGLJ3	PVALB
IGLJ4	TSHR
IGLJ5	C18orf1
IGLJ6	TOX
IGLJ7	SLC7A10
IGLV@	SMAD1
IGLV1-36	POMT1
IGLV1-40	PASK
IGLV1-44	MKL2
IGLV1-47	PTPN13
IGLV1-50	KCNK5
IGLV1-51	ZNF764
IGLV10-54	MAF
IGLV11-55	MYO6
IGLV2-11	THADA
IGLV2-14	MAGEH1
IGLV2-18	SH3TC1
IGLV2-23	HIST1H4K
IGLV2-33	STK39
IGLV2-8	RORC
IGLV3-1	CD8B
IGLV3-10	PF4
IGLV3-12	PRR5
IGLV3-16	SF1
IGLV3-19	DNAJB1
IGLV3-21	ARHGAP8
IGLV3-22	SLC16A7
IGLV3-25	SFRS7
IGLV3-27	APBA2
IGLV3-32	C4orf15
IGLV3-9	LEPROTL1
IGLV4-3	ZFP36L2
IGLV4-60	GADD45A
IGLV4-69	MYST3
IGLV5-37	ZEB1
IGLV5-39	ZNF609
IGLV5-45	C12orf47
IGLV5-48	THUMPD1
IGLV5-52	VAMP2
IGLV6-57	ZNF91
IGLV7-43	ZNF22
IGLV7-46	TMC6
IGLV8-61	CDKN2AIP
IGLV9-49	TSC22D3
C3	TBCC
C5	RBM3
CAMP	ABT1
CCL1	C19orf6
CCL11	CAMLG
CCL13	PPP1R2
CCL14	AES
CCL15-CCL14	KLF9
CCL15	PRF1
CCL16	TRD
CCL17	TARP
CCL18	C1orf61
CCL19	TRGV9
CCL2	FEZ1
CCL20	KLRD1
CCL21	CTSW
CCL22	KLRB1
CCL23	KLRK1
CCL24	SIGIRR
CCL25	ZBTB16
CCL26	RUNX3
CCL27	RORA
CCL28	WHDC1L1
CCL3	LOC643313
CCL3L1	ZNF747
CCL3P1	XCL1
CCL3L3	XCL2
CCL4	AF107846
CCL4L2	SLC30A5
CCL4L1	NM_014114
CCL5	MCM3AP
CCL7	TBXA2R
CCL8	LOC730096
CKLF	MRC2
CMA1	RP5-886K2.1
CTSG	SPN
CX3CL1	PSMD4
CXCL1	PRX
CXCL10	ZNF205
CXCL11	AL080130
CXCL12	ZNF528
CXCL13	MAPRE3
CXCL14	NM_017616
CXCL16	ARL6IP2
CXCL17	PDLIM4
CXCL2	NM_014274
CXCL3	ADARB1
CXCL5	SMEK1
CXCL6	TCTN2
CXCL9	TINAGL1
CCN1	ALDH1B1
DEFA1	SPON2
DEFA3	GZMB
DEFA5	KIR3DS1
DEFB1	FLJ20699
DEFB103B	TMEPAI
DEFB104A	KIR3DL3
DEFB4A	GTF3C1
EDN1	EDG8
EDN2	DUSP4
EDN3	RRAD
FGF10	PLA2G6
FGF2	NIBP
HTN3	FOXJ1
CXCL8	2024-03-06
LECT2	MADD
PF4	BG255923
PF4V1	MPPED1
PLAU	MUC3B
PPBP	CCL17
PPBPP1	CCL22
PROK2	PPFIBP2
RNASE2	NPR1
SAA1	CD1B
SAA2	VASH1
SBDS	CD1E
SEMA3A	FABP4
SEMA3B	SYT17
SEMA3C	CTNS
SEMA3D	GUCA1A
SEMA3E	CARD9
SEMA3F	ABCG2
SEMA3G	CD1A
SEMA4A	PPARG
SEMA4B	RAP1GAP
SEMA4C	SLC7A8
SEMA4D	GSTT1
SEMA4F	NM_021941
SEMA4G	HS3ST2
SEMA5A	CH25H
SEMA5B	LMAN2L
SEMA6A	SLC26A6
SEMA6B	BLVRB
SEMA6C	NUDT9
SEMA6D	PREP
SEMA7A	TM7SF4
SLIT1	CD1C
SLIT2	EBI3
TNC	INDO
TYMP	OAS3
XCL1	KCNH2
XCL2	TKTL1
C5AR1	CCR3
ACKR2	ACACB
CCR1	THBS1
CCR10	GALC
CCR3	RNU2
CCR4	CLC
CCR5	HIST1H1C
CCR6	CYSLTR2
CCR7	HRH4
CCR8	CAT
CCR9	LRP5L
ACKR4	SYNJ1
CCRL2	THBS4
CMKLR1	KBTBD11
CX3CR1	HES1
CXCR3	ABHD2
CXCR4	TIPARP
CXCR5	SMPD3
CXCR6	MYO15B
ACKR3	TGIF1
CYSLTR1	IGSF2
CYSLTR2	RCOR3
ACKR1	EPN2
EDNRA	C9orf156
EDNRB	SIAH1
FPR1	CXCL5
FPR2	SCG5
FPR2	SULT1C2
GPR17	MSR1
GPR32	CTSK
GPR33	PTGDS
PTGDR2	COLEC12
C5AR2	GPC4
CXCR1	PCOLCE2
CXCR2	CHIT1
LTB4R	KAL1
LTB4R2	ME1
PLAUR	DNASE2B
PLXNA1	CCL7
PLXNA2	CD163
PLXNA3	SCARB2
PLXNA4	BCAT1
PLXNB1	RAI14
PLXNB2	COL8A2
PLXNB3	APOE
PLXNC1	CHI3L1
PLXND1	ATG7
PTAFR	FDX1
ROBO1	MS4A4A
ROBO2	SGMS1
ROBO3	PRG2
RXFP3	TPSAB1
XCR1	TPSB2
ADIPOQ	NM_003293
ADM	LOH11CR2A
ADM2	ELA2
AGRP	PGDS
AGT	MLPH
AMBN	ADCYAP1
AMELX	SLC24A3
AMH	CALB2
ANGPTL5	KIT
ANGPTL7	ABCC4
APLN	PPM1H
AREG	MAOB
MANF	HPGD
CDNF	MPO
ARTN	NR0B1
AVP	LOC339524
AZU1	CYP4F3
BDNF	FPRL1
BMP1	KCNJ15
BMP10	MME
BMP15	IL8RA
BMP2	IL8RB
BMP3	DYSF
BMP4	HIST1H2BC
BMP5	HPSE
BMP6	FLJ11151
BMP7	SLC22A4
BMP8A	KIAA0329
BMP8B	CRISPLD2
BTC	G0S2
MYDGF	CD93
C3	ALPL
C5	LILRB2
CALCA	IL10
CALCB	TGFB1
CAMP	HMGB1
CAT	ANXA1
CCK	CALR
CCL1	CXCL10
CCL11	PDIA3
CCL13	HSPA1A
CCL14	HSPA1B
CCL15-CCL14	HSPA2
CCL15	HSPA8
CCL16	HSPA14
CCL17	HSPA5
CCL18	HSPA9
CCL19	HSPA13
CCL2	HSPA7
CCL20	HSPA12A
CCL21	HSPA12B
CCL22	HSP90AA1
CCL23	HSP90AB1
CCL24	HSP90B1
CCL25	IFNA2
CCL26	IFNA1
CCL27	IFNA13
CCL28	IFNA6
CCL3	IFNA21
CCL3L1	IFNA4
CCL3P1	IFNA8
CCL3L3	IFNA5
CCL4	IFNA7
CCL4L2	IFNA14
CCL4L1	IFNA16
CCL5	IFNA10
CCL7	IFNA17
CCL8	IFNB1
CD320	IFNE
CD40LG	IFNW1
CD70	TNF
ADA2	IL1A
CER1	IL1B
CGA	CD40LG
CGB3	NT5C
CGB1	TLR1
CGB2	TLR2
CGB5	TLR3
CGB7	TLR4
CGB8	TLR5
CHGA	TLR6
CHGB	TLR7
CKLF	TLR10
CLCF1	HLAA
CLEC11A	B2M
CMA1	TAP1
CMTM1	IL4
CMTM2	IL13
CMTM3	CD247
CMTM4	TNFRSF9
CMTM5	TNFSF9
CMTM6	TNFRSF4
CMTM7	TNFSF4
CMTM8	TNFRSF14
CNTF	TNFRSF18
CORT	TNFSF18
CRH	TNFRSF25
CSF1	TNFSF15
CSF2	TNFRSF8
CSF3	TNFSF8
CSH1	TIMD4
CSH2	SLAMF7
CSHL1	SLAMF6
CSPG5	SLAMF1
CTF1	SLAMF8
CCN2	CD58
CTSG	CD226
CX3CL1	ICOSLG
CXCL1	RAET1G
CXCL10	CADM1
CXCL11	CD274
CXCL12	BTLA
CXCL13	VSIR
CXCL14	LAIR1
CXCL16	HAVCR2
CXCL17	LGALS9
CXCL2	CD244
CXCL3	NECTIN3
CXCL5	LAG3
CXCL6	IL2
CXCL9	IL12B
CCN1	CXCR5
DEFA1	CCL24
DEFA3	CCL19
DEFA5	CX3CL1
DEFB1	CXCL16
DEFB103B	CXCR3
DEFB104A	CXCL9
DEFB4A	CXCL11
DKK1	CCL3
EBI3	CCL11
EDN1	CCL2
EDN2	CXCL2
EDN3	CXCL3
EGF	CXCL8
EPGN	CXCL6
EPO	CCR6
EREG	CXCL12
ESM1	CCR4
FAM3B	CCR10
FAM3C	CCL28
FAM3D	STAT1
FASLG	IRF5
FGF1	KLF2
FGF10	ICAM1
FGF11	DNMT1
FGF12	VEGFA
FGF13	EDNRB
FGF14	MDM2
FGF16	MAGEA4
FGF17	TP53
FGF18	VTCN1
FGF19	SMC3
FGF2	IDO1
FGF20	IDO2
FGF21	ARG1
FGF22	ARG2
FGF23	NOS1
FGF3	NOS3
FGF4	ADORA2A
FGF5	CD276
FGF6	KIR
FGF7	VISTA
FGF8	C10orf54
FGF9	TGFBR1
VEGFD	KDR
FIGNL2	PVRL2
FLT3LG	CD80
FSHB	IL6
GAL	IL6R
GALP	TMEM173
GAST	TNFRSF13B
GCG	TNFRSF13C
GDF1	TNFSF13
GDF10	TNFSF13B
GDF11	HHLA2
GDF15	TMIGD2
GDF2	BTNL2
GDF3	PVR
GDF5	IL2RA
GDF6	ENTPD1
GDF7	NT5E
GDF9	NKG2A
GDNF
GH1
GH2
GHRH
GHRL
GIP
GKN1
GMFB
GMFG
GNRH1
GNRH2
GPHA2
GPHB5
GPI
GREM1
GREM2
GRN
GRP
GUCA2A
HAMP
HBEGF
HDGF
HDGFL3
HGF
HTN3
IAPP
IFNA1
IFNA10
IFNA13
IFNA14
IFNA16
IFNA17
IFNA2
IFNA21
IFNA4
IFNA5
IFNA6
IFNA7
IFNA8
IFNB1
IFNE
IFNG
IFNK
IFNW1
IGF1
IGF2
IL10
IL11
IL12A
IL12B
IL13
IL15
IL16
IL17A
IL17B
IL17C
IL17D
IL17F
IL18
IL19
IL1A
IL1B
IL1F10
IL36RN
IL36A
IL37
IL36B
IL36G
IL1RN
IL2
IL20
IL21
IL22
IL23A
IL24
IL25
IL26
IL27
IFNL2
IFNL3
IFNL1
IL3
IL31
IL32
IL33
IL34
IL4
IL5
IL6
IL6ST
IL7
CXCL8
IL9
INHA
INHBA
INHBB
INHBC
INHBE
INS
INS-IGF2
INSL3
INSL4
INSL5
INSL6
JAG1
JAG2
FGF7P6
FGF7P3
KITLG
KL
LACRT
LECT2
LEFTY1
LEFTY2
LEP
LHB
LIF
LRSAM1
LTA
LTB
LTBP1
LTBP2
LTBP3
LTBP4
MDK
MIA
MIF
MLN
MSTN
NAMPT
NDP
NENF
NGF
NMB
NODAL
CCN3
NPFF
NPPA
NPPB
NPPC
NPY
NRG1
NRG2
NRG3
NRG4
NRTN
NTF3
NTF4
NTS
NUDT6
OGN
OSGIN1
OSM
OSTN
OXT
ENDOU
PDGFA
PDGFB
PDGFC
PDGFD
PDGFRA
PDGFRB
PDGFRL
PDYN
PENK
PF4
PF4V1
PGF
PLAU
PMCH
PNOC
POMC
PPBP
PPBPP1
PPBPP2
PPY
PRL
PRLH
PROK1
PROK2
PSPN
PTH
PTH2
PTHLH
PTN
PYY
QRFP
RABEP1
RABEP2
REG1A
RETN
RETNLB
RLN1
RLN2
RLN3
RNASE2
S100A6
SAA1
SAA2
SBDS
SCG2
SCGB3A1
SCT
AIMP1
SECTM1
SEMA3A
SEMA3B
SEMA3C
SEMA3D
SEMA3E
SEMA3F
SEMA3G
SEMA4A
SEMA4B
SEMA4C
SEMA4D
SEMA4F
SEMA4G
SEMA5A
SEMA5B
SEMA6A
SEMA6B
SEMA6C
SEMA6D
SEMA7A
SLIT1
SLIT2
SLURP1
SPP1
SST
STC1
STC2
TAC1
TDGF1
TDGF1P3
TG
TGFA
TGFB1
TGFB2
TGFB3
THPO
TNC
TNF
TNFRSF11B
TNFSF10
TNFSF11
TNFSF12
TNFSF13
TNFSF13B
TNFSF14
TNFSF15
TNFSF18
TNFSF4
TNFSF8
TNFSF9
TOR2A
TRH
TSHB
TSLP
TXLNA
TYMP
UCN
UCN2
UCN3
UTS2
UTS2B
VEGFA
VEGFB
VEGFC
VGF
VIP
XCL1
XCL2
ACVR1B
ACVR1C
ACVR2A
ACVR2B
ACVRL1
ADCYAP1R1
ADIPOR1
ADIPOR2
ADRB1
ADRB2
AGTR1
AGTR2
AMHR2
ANGPT1
ANGPT4
ANGPTL1
ANGPTL2
ANGPTL3
ANGPTL4
ANGPTL6
APLNR
AR
AVPR1A
AVPR1B
AVPR2
BMPR1A
BMPR1B
BMPR2
BRD8
C3AR1
C5AR1
CALCR
CALCRL
ACKR2
CCR1
CCR10
CCR3
CCR4
CCR5
CCR6
CCR7
CCR8
CCR9
ACKR4
CCRL2
CD40
CMKLR1
CNTFR
CRHR1
CRHR2
CRIM1
CRLF1
CRLF2
CRLF3
CSF1R
CSF2RA
CSF2RB
CSF3R
CX3CR1
CXCR3
CXCR4
CXCR5
CXCR6
ACKR3
CYSLTR1
CYSLTR2
ACKR1
EDNRA
EDNRB
EGFR
ENG
EPOR
ESR1
ESR2
ESRRA
ESRRB
ESRRG
FGFR1
FGFR2
FGFR3
FGFR4
FGFRL1
FLT1
FLT3
FLT4
FPR1
FPR2
FPR2
FSHR
GALR2
GALR3
GCGR
GHR
GHRHR
GHSR
GIPR
GLP1R
GLP2R
GNRHR
GPER1
GPR17
GPR32
GPR33
PTGDR2
C5AR2
HNF4A
HNF4G
HTR3A
HTR3B
HTR3C
HTR3D
HTR3E
IFNAR1
IFNAR2
IFNGR1
IFNGR2
IGF1R
IGF2R
IL10RA
IL10RB
IL11RA
IL12RB1
IL12RB2
IL13RA1
IL13RA2
IL15RA
IL2RB
IL17RA
IL17RB
IL17RC
IL17RD
IL17RE
IL18R1
IL18RAP
IL1R1
IL1R2
IL1RAP
IL1RL1
IL1RL2
IL20RA
IL20RB
IL21R
IL22RA1
IL22RA2
IL23R
IL27RA
IFNLR1
IL2RA
IL2RB
IL2RG
IL31RA
IL3RA
IL4R
IL5RA
IL6R
IL7R
CXCR1
CXCR2
IL9R
INSR
KDR
LEPR
LGR4
LGR5
LGR6
LHCGR
LIFR
LTB4R
LTB4R2
LTBR
MC1R
MC2R
MC3R
MC4R
MCHR1
MCHR2
MET
MLNR
MPL
MTNR1A
MTNR1B
NGFR
NMBR
NPR1
NPR3
NR0B1
NR0B2
NR1D1
NR1D2
NR1H2
NR1H3
NR1H4
NR1I2
NR1I3
NR2C1
NR2C2
NR2E1
NR2E3
NR2F1
NR2F2
NR2F6
NR3C1
NR3C2
NR4A1
NR4A2
NR4A3
NR5A1
NR5A2
NR6A1
NRP1
NRP2
OGFR
OPRD1
OPRK1
OPRL1
OPRM1
OSMR
OXTR
PGR
PGRMC2
PLAUR
PLXNA1
PLXNA2
PLXNA3
PLXNA4
PLXNB1
PLXNB2
PLXNB3
PLXNC1
PLXND1
PPARA
PPARD
PPARG
PRLHR
PRLR
PTAFR
PTGDR
PTGDS
PTGER1
PTGER2
PTGER3
PTGER4
PTGFR
PTH1R
PTH2R
RARA
RARB
RARG
ROBO1
ROBO2
ROBO3
RORA
RORB
RORC
RXFP1
RXFP2
RXFP3
RXRA
RXRB
RXRG
S1PR1
S1PR2
SCTR
SDC1
SDC2
SDC3
SDC4
SORT1
SSTR1
SSTR2
SSTR5
ST2
TACR1
TEK
TGFBR1
TGFBR2
TGFBR3
THRA
THRB
TIE1
TNFRSF10A
TNFRSF10B
TNFRSF10C
TNFRSF10D
TNFRSF11A
TNFRSF12A
TNFRSF13B
TNFRSF13C
TNFRSF14
TNFRSF17
TNFRSF18
TNFRSF19
TNFRSF1A
TNFRSF1B
TNFRSF21
TNFRSF25
TNFRSF4
TNFRSF6B
TNFRSF8
TNFRSF9
TRHR
TSHR
TUBB3
VDR
VIPR1
VIPR2
XCR1
IFNA10
IFNA13
IFNA14
IFNA16
IFNA17
IFNA2
IFNA21
IFNA4
IFNA5
IFNA6
IFNA7
IFNA8
IFNB1
IFNE
IFNG
IFNK
IFNW1
IFNAR2
IFNGR1
IFNGR2
IL11
IL12A
IL12B
IL13
IL15
IL16
IL17A
IL17B
IL17C
IL17D
IL17F
IL18
IL19
IL1A
IL1B
IL1F10
IL36RN
IL36A
IL37
IL36B
IL36G
IL1RN
IL2
IL20
IL21
IL22
IL23A
IL24
IL25
IL26
IL27
IFNL2
IFNL3
IFNL1
IL3
IL31
IL32
IL33
IL34
IL4
IL5
IL6
IL6ST
IL7
CXCL8
IL9
TXLNA
IL10RA
IL10RB
IL11RA
IL12RB1
IL12RB2
IL13RA1
IL13RA2
IL15RA
IL2RB
IL17RA
IL17RB
IL17RC
IL17RD
IL17RE
IL18R1
IL18RAP
IL1R1
IL1R2
IL1RAP
IL1RL1
IL1RL2
IL20RA
IL20RB
IL21R
IL22RA1
IL22RA2
IL23R
IL27RA
IFNLR1
IL2RA
IL2RB
IL2RG
IL31RA
IL3RA
IL4R
IL5RA
IL6R
IL7R
CXCR1
CXCR2
IL9R
ST2
HLA-A
HLA-B
HLA-C
HLA-E
HLA-G
KIR3DL1
KIR3DL2
KIR2DL1
KIR2DL2
KIR2DL3
KIR2DL4
KIR2DL5A
KLRC1
KLRC2
KLRC3
KLRD1
[truncated: 485 more rows]

## Sheet: S6
Table S6. List of CRISPR datasets.
CRISPR dataset	Condition	Cancer	Model cell
Freeman	natural killer cells	Melanoma	B16
	ovalbumin-specific transgenic CD8 T cells	Melanoma	B16
Kearney	natural killer cells	Colon	MC38
	ovalbumin-specific transgenic CD8 T cells + immunoglobulin	Colon	MC38
	ovalbumin-specific transgenic CD8 T cells + anti–PD-1 antibody	Colon	MC38
Manguso	a granulocyte-macrophage colony-stimulating factor (GM-CSF)-secreting, irradiated tumor cell vaccine	Melanoma	B16
	a granulocyte-macrophage colony-stimulating factor (GM-CSF)-secreting, irradiated tumor cell vaccine + anti–PD-1 antibody	Melanoma	B16
Pan	ovalbumin-specific transgenic CD8 T cells	Melanoma	B16
	Pmel-1 T cells (specific for gp100 melanoma antigen)	Melanoma	B16
Patel	CD8 T cells, which had been retrovirally transduced with a MART-1-specific and NY-ESO-1-specific T cell receptor (MART-1 T cells)	Melanoma	Mel624
Vredevoogd	CD8 T cells, which had been retrovirally transduced with a MART-1-specific T cell receptor	Melanoma	D10 IFNGR1-
Lawson	cytotoxic cells at mid time point (defined as the population of cells following 1 or 2 treatment rounds)	Breast	EMT6HA
	cytotoxic cells at mid time point (defined as the population of cells following 1 or 2 treatment rounds)	Breast	X4T1HA
	cytotoxic cells at mid time point (defined as the population of cells following 1 or 2 treatment rounds)	Colon	CT26HA
	cytotoxic cells at mid time point (defined as the population of cells following 1 or 2 treatment rounds)	Colon	MC38OVA
	cytotoxic cells at mid time point (defined as the population of cells following 1 or 2 treatment rounds)	Melanoma	B16OVA
	cytotoxic cells at mid time point (defined as the population of cells following 1 or 2 treatment rounds)	Renal	RencaHA
